# Supplementary material for: A male-killing gene encoded by a symbiotic virus of Drosophila
Source: Nat Commun. 2023 Mar 13;14:1357. doi: 10.1038/s41467-023-37145-0 (PMC10011393; doi:10.1038/s41467-023-37145-0)
Supplement: Supplementary file 5 — Supplementary Data 1 [file 41467_2023_37145_MOESM5_ESM.xlsx]

## Sheet: title
Dataset S1: Count data of D. biauraria
"hatch rate" sheet shows the data of egg hatch rates used in Fig. 1A and Supplementary Fig. 1.
"sexing" sheet shows the number of males and females used in Fig. 1B.

## Sheet: hatch rate
Line	Replicate	Hatched larvae	Unhatched embryos			Total	Fig. 1A: Egg hatch rates	Fig. S1: dead/total eggs
			Well-developed	Non-developed	Total
SP11-20	Rep1	131	7	42	49	180	0.727778	0.0388889
SP11-20	Rep2	122	4	26	30	152	0.802632	0.0263158
SP11-20	Rep3	96	7	32	39	135	0.711111	0.0518519
SP11-20	Rep4	274	0	99	99	373	0.734584	0
SP11-20	Rep5	669	37	173	210	879	0.761092	0.0420933
SP11-20	Rep6	154	7	ND	ND	ND	ND	ND
SP11-20	Rep7	131	6	ND	ND	ND	ND	ND
SP12F	Rep1	43	34	43	77	120	0.358333	0.283333
SP12F	Rep2	46	40	49	89	135	0.340741	0.296296
SP12F	Rep3	64	42	93	135	199	0.321608	0.211055
SP12F	Rep4	50	66	101	167	217	0.230415	0.304147
SP12F	Rep5	259	269	282	551	810	0.319753	0.332099
SP12F	Rep6	48	46	ND	ND	ND	ND	ND
tr.SP11-20	Rep1	70	82	158	240	310	0.225806	0.264516
tr.SP11-20	Rep2	201	206	347	553	754	0.266578	0.27321
tr.SP11-20	Rep3	216	214	259	473	689	0.313498	0.310595
tr.SP11-20	Rep4	279	257	330	587	866	0.322171	0.296767

## Sheet: sexing
Line	Stage	Replicate	Male (XY)	Female (XX)	Total	Fig. 1B: Prop.Males
SP11-20	Hatched larvae	Rep1	35	25	60	0.583333
SP11-20	Hatched larvae	Rep2	23	23	46	0.5
SP11-20	Hatched larvae	Rep3	23	23	46	0.5
SP11-20	Emerged adults	Rep1	65	62	127	0.511811
SP11-20	Emerged adults	Rep2	56	55	111	0.504505
SP11-20	Emerged adults	Rep3	61	69	130	0.469231
SP11-20	Emerged adults	Rep4	40	43	83	0.481928
SP11-20	Emerged adults	Rep5	47	51	98	0.479592
SP12F	Unhatched embryos (well-developed)	Rep1	57	2	59	0.966102
SP12F	Unhatched embryos (well-developed)	Rep2	43	3	46	0.934783
SP12F	Unhatched embryos (well-developed)	Rep3	42	3	45	0.933333
SP12F	Hatched larvae	Rep1	0	65	65	0
SP12F	Hatched larvae	Rep2	0	43	43	0
SP12F	Hatched larvae	Rep3	1	45	46	0.0217391
SP12F	Emerged adults	Rep1	0	217	217	0
SP12F	Emerged adults	Rep2	0	139	139	0
SP12F	Emerged adults	Rep3	0	82	82	0
SP12F	Emerged adults	Rep4	0	67	67	0
SP12F	Emerged adults	Rep5	0	33	33	0
tr.SP11-20	Unhatched embryos (well-developed)	Rep1	45	1	46	0.978261
tr.SP11-20	Unhatched embryos (well-developed)	Rep2	44	2	46	0.956522
tr.SP11-20	Unhatched embryos (well-developed)	Rep3	45	1	46	0.978261
tr.SP11-20	Hatched larvae	Rep1	2	55	57	0.0350877
tr.SP11-20	Hatched larvae	Rep2	16	30	46	0.347826
tr.SP11-20	Hatched larvae	Rep3	4	42	46	0.0869565
tr.SP11-20	Emerged adults	Rep1	0	88	88	0
tr.SP11-20	Emerged adults	Rep2	0	60	60	0
tr.SP11-20	Emerged adults	Rep3	0	87	87	0
tr.SP11-20	Emerged adults	Rep4	0	80	80	0
tr.SP11-20	Emerged adults	Rep5	0	47	47	0
