# Supplementary material for: A male-killing gene encoded by a symbiotic virus of Drosophila
Source: Nat Commun. 2023 Mar 13;14:1357. doi: 10.1038/s41467-023-37145-0 (PMC10011393; doi:10.1038/s41467-023-37145-0)
Supplement: Supplementary file 6 — Supplementary Data 2 [file 41467_2023_37145_MOESM6_ESM.xlsx]

## Sheet: title
Dataset S2: Amino acid sequences of RdRp and host information of the viruses used for phylogenetic analysis
"107OTU" sheet shows the 107 amino acid sequences used for phylogenetic tree reconstruction in Fig. 2C.
"41OTU" sheet shows the 41 amino acid sequences used for phylogenetic tree reconstruction in Supplementary Fig. 5.

## Sheet: 107OTU
Classification	Name	Accession_nuc	Accession_aa	aa seq
Biau	Drosophila biauraria male-killing partitivirus 1 (DbMKPV1)	LC704637	-	MAHAQASNDVKPLTEREARDVWFGTFDLIYHEFSLLERYGFDVTAELPRPIRSAWIYAYRATNIVFVAQKVLGGPAHVMREIRHHRMNSNTICDLIDIHKDTIIAQLKSKAVKLFASDSEQCPEADEVVDIDSSIIEEEFIDFDTLFAQNADEMAASGSERSTCSEDQEHPKTFDCVLTDTVTEASESSEFIRSFEVVPIEYTSTSIVEIGNPTTASSQQVPYRPIFQTVIFVDDQKLYNYLVAIGASHWHYDEKPSVDAYLILISKHVNALSLSRKSLCLMFSDQLPELSGSKRLRANKILVLDRTKTYDDISKGNIDRAWVSRQFCEP
OSG1	Osugoroshi virus 1	-	BBE15516	MPIYLNTCRGFGCRPNITHVSPFAEWLFGPVDVPTRTRLRFELIKRDMLEMGNNNSRIPASSDWRKAITSAINNFQFPKKSAPFHLRDVFSLPLECRKSSPGIPWRDYFKTRGEVMDDIACQNSIRWFWHRIKNGEQISPPDCCVLYRAHIMSEEGKPKIRAVYGYPTTVTLCEAQFALPLIKGFQENITPIAYKYDMCLGGAMKLRRELLSYESYGCFDFSKFDKTVSAQLIDAAFSILFMNIDFTKYHESGIPDSIRLVRAWDYLVDYFKNTTMRLSNGERYKKSAGVPSGSYFTQLVDSIINYIIITYCWLRIYKKVPAYIKVFGDDSVVADDIDINLYAVAEIVGSLGMILNIQKSIVTKNIDKVEFLGFCISGGFPHRSPRKWISSLYHPEFDD…
OSG2	Osugoroshi virus 2	-	BBE15517	MTILSLPLFARAREKLCLPTKFRSRFRDPEPMVRKFLQGNRSSMPSDFLDYLPDLSPVLVRNKYYPTHFKDVVFENRPASPGLFFRERGFRTQGDVLDSPRCMHLMHYTIHLLKRGLPVQFLSQVCIASSTEDINGVPKCRLVWVQDMTLSYIEKMFAQSILDDIDFTAHVPRASTFHHKWCKPFTYQLDVSSFDASVPSWLIYIAFALIFSRFDAEHYKHHGKVNKRYSLQHLQEVIIHNFIYSRFVTPTNPKVRRKSHGVPSGSVFTNIIDSIVSKLVCNYVIGKQVDDMLIHTYGDDTMFNTCGSRINTELVSITYKSLGFEIRFEEALPNGCRVYCKEWCLSGLPFHPGEWYSNIISCIKDERFLGALIYALLITFSPTPLQAKQLLAIETPKQV…
OSG3	Osugoroshi virus 3	-	BBE15518	MRFIKNGLFRLVSIAEAINQACVSNFRDFRPFVRIFASKHARKTVDLTDSKEYALQTIRTQLKKDTFYPFHFNDAIQYLKAQSNSIKTSPGIKFRELGYKTKYDVLYSDKGVKTIHSMLHAVKNKAKRYFPYVFACVVKAKEIAGKIKARFAFVMPIQVLVAEAMFIGPILTRLPDDWVPKPETHHTRFCGQKSKSFDFTKFDASVPAWLIHEGLDIIWSLVNPSQYQGYGIPTGLSELFDYIRDVYTKTNVVLPDNTRMVLSDGIPSGGLCTNLLDTIISRIVLHHLHLPSCPSRVIDPDGTFYISTYGDDCHSKNCNCPDDVLVDRARSIFGMTLKIEHPNELGCLTYCKAECIRGTPFHSGQWYRDALCTADPDLRSLVAHCLTYSSPTRDQKTEL…
Alpha01	Beet_cryptic_virus_1	-	ACA81389	MDYLTSAFNRITHWFNVPSNLEYIGTFSLPPGILRVNEVAISNHKKTLEHSFNKYLYAHEIKLITQDYRRSDIDEESILADFFSGDVEKFEVPFDEHVETGLRCMADAFRPPRLCRPAHILDVKHGYPYKWNVNAEPPFSTDEYFLNQRKTFGEFIRMHEYEHIDKADFFRRHPNTESHDLIRTIVPPKFGYLKSMIFSWTRRWHHIIKEGFTESTGLHTTGYFYNRFIFPMLLHTKTAIVKQDDPNKMRTIWGASKPWIIAETMLYWEYIAWIKLNPSVTPMLWGYETFTGGWFRLNRDLFCGFLQRSFLTLDWSRFDKRAYFPLLRRILYTARTFLTFDEGYVPTHSAPTHPQWDHTKAIRLERLWLWTLENLFEAPIILPDGRMYRRHFAGIPSGL…
Alpha02	Carrot_cryptic_virus	-	ACL93278	MDYLTTAFNRITHWFTTPTDFEYIGNFSLPPGLLRVNDTAISNHKKTLEHSFSKYLCADEIHLITKEYRRSDIDLDSILDDFFSGDVEKFEIPFDEHVETGLRCMADAFRPPRLCRPAHILDVKHHYPYKWNVNAEPPFSTDEYFLTQRKTFGEFIRMHEYEHIDKADFFRRHPNHESHDLLQTIVPPKFGYLKSTIFSWTRRWHHVIKDGFKDSSGLQTNGYLYNRFIFPMLLHTKTAIVKHNDPNKMRTIWGASKPWIIAETMLYWEYIAWIKLNPGTTPMLWGYETFTGGWFRLNHQLYCGMIKHSFLTLDWSRFDKRAYFPLLRRILYPVRSFLTFDEGYVPTHAAPYHPQWNHEKALRLERLWLWTLENLFEAPIILPDGRMYRRHFAGIPSGL…
Alpha03	Cherry_chlorotic_rusty_spot_associated_partitivirus	-	CAG77604	MDHLTSLFELFAITPKTQNNLQFVGIYHRPPHSVRANLRNVEKHKITVAHAMHKYLYPHEIDFVINQMRRSDVTEDAILADFFDNNVEPLEPVLDEHFERGLSAMLDAFRPPQKCLPAHIYDVQHHYPYKWQVNAEAPFSTDSYFLANRPTFRAVFERLESLYTHLATDWHRRYGNKTDNDDFMNDHVPAKFGPMKETVFSWTHRWHHVIKSNFTDTAGLSKDYYFKNRYIFPMLLHTKTAIVKKDDPNKMRTIWGCSKPWIIADTMLWWEYVAYAKLQPGATPMLWSYETFTGGWLRLNHALFSSYIRHSYITLDWKRFDKKAYFCIIDKIFDGVETFLDFDNGYLPTKDYPDTKSTWTQERSTRLKRLFDWTKENFYHAPIVLPNGHMYVRKFAGIP…
Alpha04	Chondrostereum_purpureum_cryptic_virus_1	-	CAQ53729	MRFTEYILSGFKVLDSSMDRSRNYQFIGFDKPESQPPADATMHHAVQAPVKHAMRKILLHNEFVHITTKFKRSTIDDSSITEAFFKGDLPYHKVPKDGSYQRALAATMQVFAPQVPIKPVHYCDLRYYPWKLRPSAELPFTDDPALFKRVQHAAERKQIPDKRMSFGNLYNHIFEYLRPIIHYIKNGPFHLPFKTSWPQDDYLTPMRSHARSAIQPISDPNKVRFVYGYPKVGIFPQAMFFWPLFVYYHITGQSPLLWGYETMTGGWYRLNHELRSTPGISGSILELDWQGFDIHALFEVFDDIKNLSWSFFDCSHGYQPTKDYQGTSCDPDRLKNLWEWIWFSIKYTPIRLPDGRLFRRSWRGVPSGLFITQWLDSVYNCIMIFTILDAMGFEITSDL…
Alpha05	Flammulina_velutipes_browning_virus	-	BAH56481	MSDTLIDSFSRLTLSVKNFVFLGFTETQNYPQKSDSAILSHRKVVLNAFEKYLNPIEYNHVANEYKRSETDLDSTKAAFFKGDIPDHEVPRDEHYNRAFSVIVSKFRPPEPIRPVHYADLRLYPWPLKPSAEAPFSNDKSLLALLALRNRQGFLPNAKPNFHNLFNWVFGFNRQCVHLIKKGKDNLGPNEYWPAHGFLYPINIHTKSAIIGIHDPNKVRTIFGVPKLTVMVEAMFFWPLFRYYRFEQQSPLLWGYETMLGGWYKLNHELHLNPFYQGSILSLDWSFFDGRALFSVINDLYSDKGVKSYFEFNNGYIPTVDYPDSSTHPQKLHNLWDWMLTALKFAPCALADGTIWQRTVRGIASGQFTTQFMDSIYNGLMILTILSRMGFVIDETLPIK…
Alpha06	Helicobasidium_mompa_partitivirus_V70	-	BAC23065	MFVHTLISALTEPVQSTLSTTKAYVNRHIYEHNFQYQWTSVVSHTPARDEFQYQGYQDKVKEHLKRNLFGPDYDYIVNKFHHPVATNEDITNTFKKGDLPDHPVPRDEFYLAAVTETTRRFAPPQLIRPVHFADLRRYQWNWHPNVEEPYASNKELRSQVADAASAGLLDDARMSFGNLKNVVFHDVRTFLHRIKRNMVTSPSTLWPLINIHVKPALTHIDETKIRVVFGVSKRHVLPSAMFFWPLFFFYLKNRETSPLLWGNETILGGGLNLYMECIIPRLYFSTFVMVDWSSFDLRSLFSIIRQDIFPNWRTYFDFENGYIPTNKYRESKADPAHLEALWNWVCEACFQMPHRLPDGNVYKRLFRGIPSGLFTTQFLDSFYNMIMILTILGRMGFGI…
Alpha07	Heterobasidion_partitivirus_1	-	ADV15441	MDYLTGLFSRVLHISRKVTNFEFAGTYHYQPSIPQVNEVATENHKRTLRHSFRTYLTSDEYDKIVNGYKRTNLDPSTITEDFFSGDIEDHPEPTDFKSQLSIEYGLQCMIDAFKPPAPARVCHLYDVQWHYPFKWQVNAEAPFSTEKYFLDLRKKFGDFFDPVTKLWTKYVNPLDALRRYGHTPPADTLNQVTPPKFGFMKNLIFSFVHSWQHVIKSRFTSNAGITHSNFLRQRFLFPMLLHIKTAIVSFDAPNKLRSIWGVSKLWIISEAMIYWEYIAWIKLNPGSTPMLWGYETFTGGWFRLWRDLHTPGEDVTYITIDWSRFDKRAYFWLIRKIFIRTRCFLDFTNGYVSTKDYPTSPTDPDKLQALWEWTIEAFFDSPIVLPDGSMFKRLFAGIP…
Alpha08	Heterobasidion_partitivirus_3	-	ACO37245	MKIFSTLYSSFASFAKWTGLTDPHGFEHNFYFTGYADKKIKVSINPRFQEVYDDYQSYVGKFIDKHLPGHMAQKIKFGYHHPVASLPFMITNLKKGDLPDHPVPHDQHYTAARKAAADAFRPPRLVRPVHFADLRYYKWNWHPNVEEPYYSDPKLQQYVEHCYALGLIDDARLSFGNLKDFVFMDTRHYLHLIKNGSITDNNQLWPIMKIHVKPALTEPTETKIRVIYGVSKRHILAQAMFFWPLFRYYIEEHTSPLLWGNETFTGGMLKIHNLISVPRLYSQTYLTVDWSGFDLRSLFTIQREIFDDWRTYFDFTAYIPTRTYPDSKTDPIRMERLWNWQRDACFKMPFVLPDRTTYARLFRSIPSGLFVTQFLDSHYNLIMIYTILSAMGFDITNLM…
Alpha09	Heterobasidion_partitivirus_12	-	AHL25151	MQTLLSAVYSIRDAIFGKTLSEPHGLNVNFHFDGYVTDEIKTSIPPRVEMWYSDYQKFLNPIIRANFTGAEADKIINGYHHPVATIPFMVENLKKGDLSDHPVPHDEHYLRARKMAADAFRPPRPIRPVHFADLRFYNWNWHPNVEEPYYSNKRAQEYVQAAHTLGLTPDARMSFGNLRDYVFMDTRHYLHQIKRNEISNPKTLWPLMKIHVKPALTGTDEQKIRVIYGVSKRHVLPQCMFFWPLFRHYIENDTDPLLWGFETILGGMMKLNSLMHRLYFQTFVTVDWSGFDLRSLFSIQREIFDDWRTYFDFSNGYIPTVWYPNSTADPIQLERLWNWQRDACFNMPFVMPDKSVYRRLFRAIPSGLFVTQFLDSHYNYIMLLTILSAMGFDITIERI…
Alpha10	Heterobasidion_partitivirus_13	-	AHL25153	MLPIISQVTDYVYRKFIKPAPTQFKNNYLFQNWLSPLTTPHRDATKYAEYQAYLEKHIRSNLLGSDAEYVIKRFHHPIATIDSVNETLQRGDLPDHPVPKDEHYYRALTETTKRFAPPQLIRPIHFADLRYYEWNWHPNVEEPYVSNSQLKTAVQDAYHAGLLEDGRMSFGNLKNHVFMDVRHFLHRIKRGQISDPHTLWPLINMHVKPALTETDTTKIRLVFGVSKRHVLPRAMFFWPLFRYYLDNRDKSPMLWGFETILGGMMLLNSEMLLSRLYYQTFVTVDWSGFDLRSLFSIIREDIFPAWRTYFDFNNGYMPTKFYKSSTADPDQLERLWNWTNEAVFKMPFRTMDGATFLRLFRGIPSGLFETQFLDSFYNMLMILTILDAMGFDISTIYIR…
Alpha11	Heterobasidion_partitivirus_15	-	AHL25162	MFSLLTWLSTKFNALFDSVYSTRFEHNFRFLYKAAPLTTPHRDETKYAEYQAYVKSTLDHVLLGPDAHHIVNGYHHPIATLDAVINTFKKGDLPDHKIPKDLHYYSALLETTKRFAPPQKLRPVHFADLRFYKWNWHPNVEEPFRSEAELQQAVEAAYHAGLLPDGRMSFGNLKNVVFIRVREWLHQIKRAQITNPNTLYPLINIHVKPALTTPDETKIRVVYGVSKLHVLPEAMFFWPLFRHYLDNRKESPLLWGFETILGGMAVLHNMMTIPRLYFQTFVMVDWSGFDLRSLFEPIRTDVFPAWRTYFDFNNGYIPTRFYRTSKADPEHLKRLWEWTREACLRMPHRMMDGSVYERLFRCIPSGLFTTQFLDSFYNMLMILTILSAMGIDISTVVIR…
Alpha12	Rosellinia_necatrix_partitivirus_2	-	BAM78602	MKNITDLPFPSKGVPQFRDALPIHGRDPEVPNPVTDASNRIIDFALRKHLTSDEFDQVVNGYRRSPWNEDALNKDIEKLDSDEHTVIKDQHYENAIQHVQKLLTPEKPLQPVHFADLRRYKWRLSTNIGAPFASSKHWQDYVKAKFNHFRDGTPFENIAHRDLFVEAHKDSQPLEITDARMTKHNLYTEAFYVSRETIHRIKDGETTDRYGNDARYWNTAFARQHLVKADEDDKVRLVFGAPFSLLCAELMFIWPLFIFLLSLKGSTAFMLWTFETIIGGWYRLVNFFTTYALRHSTVVTVDWSGFDRYARHTVIKDIHHRIIRPMFDFSHGYHPTRDYPDTSKTKDGQSNEWRITNLWNWMTDAILSTPLLLPNGRFIRFNHSGIYSGYFQTQILDSI…
Alpha13	Vicia_cryptic_virus	-	AAX39023	MDYLISAFNRITHWFITPTNFEYIGYFSLPPGLLRVNDVAIANHKCTLERSFHTYLFDHEIKRIMIDHRRSDITEDSILEDFFAGDFPYFEVPFDEHVEYGLQCMADAFRPPRPCRPAHILDVKHGYPYKWNVNAEFPFSTDEYFLTQRKTFGEFIRMHEYEHIDKDDFFRRHPNLESHDFLRTIVPPKFGYLKSTIFSWTRRWHHIIKLGFTDTTGLDNNGYLYNRFIFPMLLHTKTAIVKKDDPNKMRTIWGASKPWIIADTMFYWEYQAWVKHNPGSTPMLWGFETFTGGWFRLNQLLFCGLIRRSFITLDWSRFDKRAYFPLLRKIMYTVKSFLTFEEGYVPTHAAPNHPQWNQDKTDKLERLWLWTLENLFEAPIILPDGRMYRRHFAGIPSGL…
Alpha14	White_clover_cryptic_virus_1	-	AAU14888	MDYLITAFNRITHWFLTPTNLEYIGSYSLPPGLLRVNDVAVANHKATLDRSFDKYLYEHEINLITKEYRRSPIDEDSILEDFFSGDLPYFEIPFDEHVERGLECMAAAFRPPRPCRPAHILDVKHGYPYKWNVNAEPPFSTDEYFLSQRKTFGEFIRMHEYEHIDKEDFFRRHPNIESHDFLRTVVPPKFGFLKSMIFSWTRRWHHIIKSGFQDSTDLEQTGYFFNRFIFPMLLHTKTAIVKKNDPNKMRTIWGASKPWIIAETMFYWEYLAWIKHNPGATPMLWGYETFTGGWFRLNHELFCGLIQRSFLTLDWSRFDKRAYFPLLRRILYTVKTFLTFEEGYVPTHAAPTHPQWSQENIDRLERLWLWTLENLFEAPIILPDGRMYRRHFAGIPSGL…
Beta01	Atkinsonella_hypoxylon_virus	-	AAA61829	MSTLLIPQDTIAHTFDEAVASESNLRIDEVPENYLERFIHPSEPENFEFYSLRDSDIPSKRIPKNGIQVFENLKYHTNSKDNLYKDQPSSGPSPMRGVANIIREYFPQYLDDLRTWCRPKSSDDSIFNDFNHEQRITQPFTEERERRLLPLIDHFLGIKPYDIVHYCDTRFYPWKLSTRADYFHNHSRDRKAHAAKSHPDFATGPTKKSYFINSHLFFDRSTVHNIKEYGFPFRPTTDSARNETLLDLWFKKVPTELLVRSHISKRDNLKVRPVYNAPMIYIRIECMLFYPLLAQARKRDCCIMYGLETIRGGMNELERISNAFNSFLLIDWSRFDHLAPFTISNFFFKKWLPTKILIDHGYAQISNYHDHVHSFSAQAQSHGIPMISKEYQTPPEATV…
Beta02	Cannabis_cryptic_virus	-	AET80948	MPYNAVRNYLAERMIRTKREWQLYQSSNRDPESTLEHYQDSDYLRYYQNARFNLNQEERFRALNKEYSTLVEAFRTDNLRKHQPYELHQPIPPDAAPIPDKRQPAPGIKLVPLMYHYGHVVHDTPSTTDDHTSNDDSQSAPSRLLKTTEFGYSIDKQIYDLVCRRYPTYLSVINLYCRPLGTVDATFSDFNKEQIPSNPIDPDRKEHVLKHIFKFLDATPYLPVHFVDTQFCKTPLVTGTGYHNRYSFKQKAHAKYSHPEEYATYPSSKGYFYNATYENARTLVHYIKQNGLPFEFDFNLSEESLTDEQIDLFVNRSNAFFNDYPTLLFTRNHISKRTGPLKVRPVYAVDDIFIIIELMLTFPLTGQARKPSCWIRMARNHSGSNRYIDRLGRSYSTFF…
Beta03	Crimson_clover_cryptic_virus_2	-	AGJ83769	MPFNAVRNYLNERMTRLKQEWKTYQSTDHDPIKILDTIQDPDYRRYLDNARFNSDNEMKHLMLNKEYSTLVEAYRTDNAKKHQVYELHQPIPNDAAPVIQSRLPAKGIKLVPLMYHYGHVTHDPVSLTDANRSDDFETQVVPDSDAPTRFGYPIDVRIYNLICYRYSKYLEVINAYCRPIGTVNATFEDFNKEQIPSAPIDPKRKENVLSHIHKFLDTKPYLPLHFVDTQFCKTPLVTGTGYHNRYSFKQKAHAKYSHPAEYATKPISKGYFYNATYENARTIIHFIKEYGLPFNVIRADDKSELTDSDVQKYINEANSFFNDYPTLLFTRNHISKRDGPLKVRPVYAVDDIFIIMELMLTFPLTIQARKPSCCIMYGLETIRGSNRYIEQIARDYSTF…
Beta04	Ceratocystis_resinifera_virus_1	-	AAU26069	MPSFSANPTYQTLIDDIDFDVPIAHPFSIINTDLQPVDDEETVHDLGSKDFEFYKVVSNDLPLNRAPSVGIESLPNIRYHNHSNDHRYRDQPPTGPPPMRGVHRIINDSFPQYLPYLKEWCRPKTSSDAIFEDFNQPQIPSIPLQHSRKQKILKLVNHFMGVKPYDIVHFCDTRFYPWDLSKKADYFHNHSNARKRHAQTSHASTATGPTKKSWFINAHLFHDRSTVHNIKLYGLPFKPHSYAARNKILQELWFKKIPTELLVRSHISNPKKLKVRPVNNAPMIFLRIECMLFYPLLAQLRKQQCSIMYGLETIRGGMMEIESLATRFSNFMMIDWSKFDQTVPFTLVDMFYQDWIPTLILVDSGYAKIHNYNDHVHSFAAQARKLGVHGNSNLNEAPP…
Beta05	Dill_cryptic_virus_2	-	AGJ83771	MPFNSVRNYLAERLIRLKREWMTFQSSDRDPELTLEISQDPDFRRYYANARFNLNNEAKQLALNKEYSTLVEAYRTDNDQKHQPYELHQPVPLDAAPVPDNRQPAPGIKFVPLMYHYGHVIRDPSALDDSSQLSNDETLSMTEPSATEYGYPIDIRIYQIIVQRYPEYLAVIHEYCRPIGTVNATFQDFNKEQTPSAPIDLTRKEAVLEHIFRFLDVKPYLPVHFVDTQFCKTPLVTGTGYHNRYSFKQKAHAKYSHPDEYALNPTSKGYFYNATYENARTLVHYIKQYGLPFKLEFDHSDSDLTDEQIQFYIDKANDFFNDYPTLLFTRNHISKRDGTLKVRPVYAVDDLFIIIELMLTFPLTVQARKASCCIMYGLETIRGSNHYIDRLARSYSTFF…
Beta06	Fusarium_poae_virus_1	-	AAC98734	MLANIRDYFHEKLTRLLYDHKIFQSNSKDPDLTLEAHHSSDIERIYKSIHYDFNRSPAPIDYEAQYQSIKHILEDKQSQQGFPHEYYRLHESPIPDDRIPPSGIKLLPFEYKSMNVVTATPEVPESGFKIHPRIERLLRSKYPQYLQYVRKYTRPLGTTNATVSDFFKPQTPSQPVEPTRINHVMSHVMKKMAITPYLPLHFVDTQYDKRPLANGTGYHNRRSHEMNIHALFSHPKEYESKRTSKGYYVNAFLESARSLIHWIKLYGNPFRHCPSDLAQSLREFFLQRPTMLFTRNHISDRDGILKQRPVYAVDDLFLTIESMLTFPAHVIARKPECCIMYGLETIRGSNQILDKIASDYKSFFTIDWSGFDQRLPWVIVKLFFTEYIPRLLVVNHGYA…
Beta07	Heterobasidion_partitivirus_2	-	ADL66905	MSTNPPEVLLPLPEVDPNANNVRYAKLLDQYRANPSNSNQKLLLEYAEQHGFNYFIPTDVPLPDDRKSAPGILSLDGFRFHTVAAFHRYQKMSRYGYNALGFIFKLILTLFNPFLWILTDYCRPSGSADAVFENFNQEVSPVEHVNPSRLAQIMPLIHHFFAIKPFCPIAFPDLRFYKWSLVTSADYHAHHSKDQQDESAHYWKHLKDSDLLQDRFDYSDRPRSKGYFFNTVLLSTRTIVHNIKYHCLPFQRHKRDTDSSVLQKLSFWFMKYPTVMYVRSQISKLSKLKVRPVYNAPFLFILIEAMLTLALMAQCRLPDSCLMWGFETVRGGMQELNRISYNYDTFIMIDWSRYDQLLPFAIIYHFWCTFLPQLIRVDLGYMPTEQYTATQHKHAFTEK…
Beta08	Heterobasidion_partitivirus_7	-	AEX87907	MSTNPPIVEQLANPPQPEDKHVQYAKLLDIYRANPSYYNQQQLKEYTELYGFNYFVPVPETDFPPERKPSNGLFALENFRFHVLPSFTRFRDIPRTGYNPLSFITYILYRMFPQLLNILDDYCRPAGNIDAIFENFNQEVTPVEDCDPARLIQIMTLIHFFMQIIPFSPIAFPDLRFYKWSLTTSADYHCHHSQDMKRESKSYWQYLKDHLMLEERFDYSERPRSKGFFFNSVLLASRTIIHNIKYYGTPFKPTKGQDEPSRLSKLAYWFMKYPTVLYVRSQISKISKLKIRPVYNAPFLFILLEAMVTLPLMAMCRLPGNCILWGFETIRGGMQELNRLSFDFTTFIMIDWSRFDQLAPFAIIYHFWCTFLPQLIRVDRGYMPQGEYTTSRHKSAFTA…
Beta09	Heterobasidion_partitivirus_8	-	AFW17810	MLSKVRDFFHEKLSRLLLQHSIFQSNDKDEEQTLLENQSSDVKRIYNSIHYSFQTDDTQAAYEDQYQHIKHVLEDKDRLSNFPAEFYLPYDTTTTPDNRVPPSGIDQLPYVYKRTNVVTATDEVPETGYPIQNRLLRLIRSRYPQYLPHVRTFTRPLGTTDATVSDFFKPQHPSRLVDPSRISHVMKHVMNKMAITPYLPIHFVDTQYDKRPLSTGTGYYNRRSHEANIHALYSHPKEYENKRTSKGYYINAFLESARSLVHWIKSYGNPFRSKPADPRESLKKFFLQRPTMLFTRNHISKILGALKQRPVYAVDDLFLTLESMVTFPAHTIARKIECCIMYGYETIRGSNVQLDRLAQRYNSFFTIDWSGFDQRLPWVIVLLFFTEFLPRLLVINHGY…
Beta10	Heterobasidion_partitivirus_P	-	AAL79540	MPHYQIPPYDIPPVVSDVNFDTESFQPHEKYRELLETYRLSSTDGNLKAIQDFVSEYDFQYFMPTGIETLPDNRVPAPGIRALPQFRFHPVAALNRFRSIPRTGFNALWTIVNLLATSFMSYVYVISDYCRPAGNIDAIFENFNQAVSPVKDVTSQRLNEIMILIFHFLPIVPHPPVNFPDLRFYKWSLVTSADYHAHHSSDMQNESTRYWTHLRDTSQLEDRFDYSKNPRSKGFFFNSLLLRCRRIVHNIKYTGWPIPHDPSESKTSFLQRMLYWTLMNPTVMYVRSQISKITKLKVRPVYNAPMLFLMLEAMLTLGLMAQCRKPDNCILWSYETIRGGMHELHRISTEFNVFMGFDYSRFDQLAPFTIIYHFWATFIPMIIRVDRGYQQSTIYTKDQ…
Beta11	Hop_trefoil_cryptic_virus_2	-	AGJ83767	MPFNSVRNYLEERSVRVKKEMMTYQSSNRDPDAILEQSQDPDYRRYYDNARYNPSNDLKYRMLSKEYSTLVEAYRLRNDDKHQPYELHQPVPQDAAPVPSYRAPAPGIKPVPLMYHYGHVIHDPVSLTESAIDDDSDTLPDSDEPTVTHFGYPINKRIYDLICNRYPEYLSVISAYCRPIGTVDATFKDFNKEQIPSGPIDPNRKEEVLTHIFRFLDAQPYLPLHFVDTQFCKTPLVTGTGYHNRYSFKQKAHAKYSHPEEYAQMPTSKGYFYNATYENARTLVHYIKEYGLPFNIHYTPEDVDFTEEQIQAYIDSANNFFNDYPTLLFTRNHISKRDGTLKVRPVYAVDDLFIIIELMLTFPLTVQARKQSCCIMYGLETIRGSNHYIERLARSYSTY…
Beta12	Pleurotus_ostreatus_virus_1	-	AAT07072	MSFLRIRDYFTERLKHLSRDWKIFQQSDSDPESTLATHLDSDIARLEHGIKSSLSDDQRQQAYEREYNRIHSALHDKARQDGFPDEFYRSRSIDDLPDNRIPPSGIIPLPYEYHRSQVVISTEEVPETGFQIDPRIVRILRNKYPQYLPHVTKYVRPLGTTDATVKDFFKPQIPSDPIPEARKQRILDLVISFLACTPFLPLHFIDSLWDKTPLHTGTGYFNRHSFAARIHAMFSAPRLYERRTTSKGYFINYFLETARSTIHNIKLHGFPFDPSKVPDLGSALRSFILKRPTMLFTRNHISDRDGNLKQRPVYAMDDLFIRLESMITFPLHVMARKIECCIMYGYETIRGSNRQIDKIASSFRSFFTIDWSGFDQRLPRVITDIFWSDFLERMIVISH…
Beta13	Primula_malacoides_virus_1	-	ABW82141	MPFNAVRNYLAERLVRVRTELKNFTSSNREPDATLELSQDPDLRRYYDNTRYNSSNDAKYRTLNKEYSTLVEAYRTDNQQKHQPYELHQPIPADAAPIIDKRQPAPGLKLVPLMYHYGHVIHDPDPDQPDQTKVYPLDSRIYNLIMSTYPSYLSVLHDYCRPIGTVEATFNDFNTEQIPSAPIDEDRKQQILKHLFKFLDVKPYLPIHFVDTQYCKTPLVTGTGYHNRYSFKQRAHAKYSHPEEYALKSTSKGYFYNATYENARTLVHLIKTYGLPFNMQFACPKSDLTDEQINLYISKANQFFNDYPTLLFTRNHISKRSGTLKVRPVYAVDDIFIIIELMLTFPLTIQARKPSCCIMYGLETIRGSNHYIDRLARPYSTFFSLDWSSYDQRLPRVIT…
Beta14	Red_clover_cryptic_virus_2	-	AGJ83765	MPFNSARNYLAERMIRTKQELMTYQSEDHNPDAILEKSQDPDYRRYYDNTRFDPSNEVKHRILNKEYSTLVEAYRIKNDRKHQPYELHQPIPEDAAPIPESRVPAPGLKLVPLMYHYGHIVHDPVASESDSDDDNTASERPSKTSIPHFGYPVNKRIYDVIVNVYPEYLKVIGEYCRPIGTVEATFADFNKEQIPSAPINIERKEQVLTHIFKFLDAQPYLPLHFVDTQFCKTPLVTGTGYHNRYSFKQKAHAKYSRPEEYAKLPTSKGYFYNATYENARTLVHFIKQFGLPFNLQYAPEDADPTDEQVQSYIDTANSFFNDYPTLLFTRNHISKRDGTLKVRPVYAVDDLFIIIELMLTFPLTVQARKQSCCIMYGLETIRGSNHYIERLARSYSTYF…
Beta15	Rhizoctonia_solani_virus_717	-	AAF22160	MLYNFKAFISKVSHSIRDYLTEAYIRRNFEWSNFNKLHTDPSTAYYDIRDPSNVRAYHALFGTRRQPPPKQIELESYMLNLIHRNAIKNRPFQFYTDLFTDTDLPTDRIPKPGIELVNAYFHPGNVIRPNPEFSKQLTPDMELDQFESYIPGDIDYGPPIDNELLTLIYRKYPQYLDPITKYCRPAGTTDATFRDFNKEQIKTEDSDALRLSNIMDLIHEFMNITPYMPLHFVDTFYCKLPLVTGTGYHNRHSYFRRSFAHFCHPELYAEKPTSKGYFFNATKHENRFLVHKIKHSGYPFDFTSDSDRNSKMADFLKSFPTMMFTRNHISKRDGTLKVRPVYAVDELFLDLECMLAFPATVQARKPECCIMYGLETIRGSNIKLDSLAQGFISFATIDW…
Beta16	Rosellinia_necatrix_virus_1	-	BAD98237	MVLTIIRDYLHEAQLRLKKEWQTFQKSDQESGYSDKLPTDYDLRRYYDSARDYDAEKHKTEEYQHNFALTHERYTQMNADRNEPFEFYRPLEDNELPDIRFPAPGITVLPFRYHTGQIVETTDELPDSGFSLHPLIDYLTKTKWLHYRPYIDKYCRPLGTTNATFSDFNREQIPSAPIDETRKNMVLPLVIYFLNALPFLPIHFVDTRFCGTPKHTATGYFQRFSTFFRTHAYYARNKLYALRPTSKGYFFNTVYEFSRTWMHHIKEHGYPFVPSHDALDNARQYRIFMQKHVTMLFTRNHISDRDGFLKQRPVYAVDDFFILCELMISFPLHVMARYPINGIKSCIMYSFETIRGSNRYLDSIARDFISFFTIDWSSFDQRVPRVITDIFWTDFLRQL…
Beta17	White_clover_cryptic_virus_2	-	AGJ83763	MPHNSTRNYLAERMIRTKRELMTYQSKDRDPDAILEASQDQDYRRHYDNARYDPSNEVKYRILNKEYSTLVEAYRLRNDRKHQPYELHQPIPEDAAPIPKSRVPAPGLKLVPLMYHYGHVVHEPAHSDESDSDDNSDAPTRPVKESVPHFGYPVSKKIFDLIVRVYPEYIKVINTYCRPLGTVEATFADFNKEQIPSAPINSKRRETVLKHIFKFLDTQPYLPLHFVDTQYCKTPLVTGTGYHNRYSFKQKAHAKYSHPEEYAKMHTSKGYFYNATYENARTLVHFIKQFGLPFNLQYAPEDADLTDDQVQSYIDAANNFFNDYPTLLFTRNHISKRDGTLKVRPVYAVDDIFIIIELMLTFPLTVQARKQSCCIMYGLETIRGSNHYIERLARSYSTF…
Gamma01	Ophiostoma_partitivirus_1	-	CAJ31886	MSDFTQDPTQHFVETEGSHLVDALHLGPQNTRSTTSQDILPDKHAGRYLKQIAKYGGYGTYQSTSNTDPWVRETLKHFDRKQYEELRGFTRRPDGTQGMYRSLAKFDGEDQSFHLLSRSQQRVMRKSIRKAFTAFKLPYKREPLDWHEVGPFLRRDTAAGSTFMGSKKGDVMEEIYHEARWLGHRMKQNGDRRFDPTQMRFPPCSAGQRGGMSSIDDPKTRLVWIYPAEMLTVEGFYAPRMYHDFMNDSNSPMLNGKSSQRLYTEWVCGVREGEKLYGLDFSSFDTKVPPWLIRVAFNVLRQNVAWDTFEGKPVSKRDRQKWRNVWDAMVWYFINTPILMPDGRMFRKYRGVPSGSWWTQMIDSVVNYILVDYLAGCQEVEIRKLKVLGDDSAFVSGKD…
Gamma02	Penicillium_stoloniferum_virus_F	-	AAU95758	METTTPDLPFDLHTREAYDYATFHRTLLHKPGLSRIKEDRWVYKYNVEQTRMNTDPFVRKSMKLWDEHAYHDMYGFTKKARLSNGLDAFQGFAKPQKQRSSMSPEMASCYEKALEEARHVFTPHERLTRLSVPNVCDSTNLDSAAGFSFPGKKKSEVVEEAFDVASYIAHFVASDRKVFIPPAKLALRGHLSEIDELKTRAVWVFPFEISILEGKWALPYYKFLEQNVPEVHFGEGAMQRLAKTLMTDVASHSECTEVTLDWSGFDTSVSNWLIDDAFDIMFDSFDETQVEHDGNFVLGGDHMAKKNEKVKKFLKTYFKKTKIMLPDGSLYKKFHGIPSGSFFTQIIGSIVNYLAVKTLDNYFSWNARRFRVLGDDSSFLIPFGRSKVDGVEISEKAWE…
Gamma03	Penicillium_stoloniferum_virus_S	-	AAN86834	MEDSPFDPTLLDVAVEESHLVDDSPLTPSNRTRGASYGIISEKFSSPGLREIARYGGYSVYSGQSNTDAWIRTTLKEFDRSVYDDIYGYTRRPTGTLGMYGSLLKFSEGKNSFASLNRVQRKSMINAISKAKKAFKLPYQREPLDWHEVGRHFRRDTSAGVSFMGQKKGDVMEEIYHEARWLGHRMKQNGRAKFDPSKMRFPPCLAGQRGGMSEASDPKTRLVWIYPAEMLAIEGFYAPEMYHAYMDDPLSPMLNGKSSQRLYTEWTCGLRDGEMLYGLDFSGFDTKVPAWLIRVAFDILRQNIRWDSFRGEKVSKRDAQKWRNVWDGMVWYFINTPILMPDGRMFRKYRGVPSGSWFTQMIDSVVNYILVDYLAACQQCEIRALRVLGDDSAFRSCDP…
Gamma04	Aspergillus_ochraceous_virus	-	ABV30675	MDDSHLDPTQLENAIEESLLLDDSTLTPSAKVRGASYNVIPPQFSSPGLAEIARYGGYGTYSGQSNTDPWVRVALKNFDRNVYDDVYGFTRKPEGTPGMYKSLFKFAEGRSDFRSLNRVQRKAMQAAISKTKKRFKLPYKSDPLDWHAIGQFLRRDTAAGATFMGCKKGEVMEDIYHEARWLAHRMKQDGSQRFNPKQMRFPPCLAGQRGGMSEASDPKTRLVWIYPAEMLVIEGQYAPTMYHKFMADPNTPMLNGRSSTRLYTDWINDAKEGDKLYGLDFSSFDSKVPSWLIRVAFNILRQNINFETWNGQPVSKRDRQKWRNVWDAMVYYFINTPILMPDGRMFRKYRGVPSGSWWTQMVDSVVNDILVQYICLCQQVEPKDLRVLGDDSAFRSCAD…
Gamma05	Discula_destructiva_virus_1	-	AAG59816	MEEFTQDPTLHNVQAEESHSIDTLHLRDAKRGSSTSEDVLHKGYADPCLREVAKYGGYSTYSSNSNTDPWIRETLKIHDRETYEDIWGKTRRPEGTPGMYKALGRFGGEKCDFDNLSDPQKSSMRRAIAKAKKAFKLPYKREPLDWHEVGGFLRRDTSAGSTFMGTKKGDVMEEIYHEARWLGHVMKQDGRKGFDPTKMRFPPCLAGQRGGMSDRTDPKTRLVWIYPAEMLVVEGFYAPLMYHDYMNDPKSPMLNGKSAQRLYTEWCCGLRDGETLYGIDFSAFDSKVPAWLIRVAFDIVKQNINFETFEGKPVDKHDAQKWSNVWEAMVWYFINTPILMPDGRMFRKYRGVPSGSWWTQIIDSVVNNILIDYLADCQQLEIRNLKVLGDDSAFRSTDQ…
Gamma06	Discula_destructiva_virus_2	-	AAK59379	MEGFTQEPTNTTVLAEELHSVDTLHLRPGKTRSTTSEDVLPNNYEDPCLREIAKYGGYSTYSSNSNTDPWIRETLKLHDRQIYEDIWGKTRRPEGTPGMYKALGRFGGERCGFDDLSSQQKSSMRRAIAKAKKAFKLPYKREPLDWHEVGQFLRRDTSAGSTFMGSKKGDVMEEIYSEARWLGHRMKQDGRSRFDPTKMRFPPCLAGQRGGMSDRDDPKTRLIWIYPAEMLCVEGFYAPLMYRDYMSDPNSPMLNGKSSQRLYTEWCCNLREGETLYGIDFSAFDSKVPAWLIRTAFDIVKQNINFETFEGKPVNKVDAQKWKNVWDAMVWYFINTPILMPDGRMFRKYRGVPSGSWWTQIIDSVVNNILIDYLADCQSVKIPKPEVLGDDSAFRSNDQ…
Gamma07	Fusarium_solani_virus_1	-	BAA09520	MVELFVMVDPTTKRRRIQSTLGPFLSVPGLQEIARYGGYATYRAVRNTDPWIRQSLKLFDPDLYGNIYGFTRRPAGPEGMYKSLMKFGESMPRFTDMSTVQRSAMKTAITAARKRFKTPVKFEPLEWSEVGQHMRRDTSAGVSFPGKKKGDVMERIYAEGRWLGHRMKQGGKGRFDPRKVRMPPCLATQRGHLSPRDDPKTRLAWIYPSEMLMVEGLYAPTMYKAFEAMPDSPLLLGKGSHRLFSEWVSAATPGMRLYGLDFSSFDTKVPAWLIHTAFDILHDNIDWLHWRGKPTTKRSRQKWKNVWDGMVYYFINTPILMPDGRMFRKRRGVPSGSWWTQLVDSVVNWILVKYLSLCQGVNAKNLRVLGDDSAFMAAETMDLSVAAEDAAAVGMDLSD…
Gamma08	Gremmeniella_abietina_RNA_virus_MS1	-	AAM12240	MSEVDNTDPTLQDVAFVKSSGLDTTHLRSSEKTAGASYSVISSNFNSPGLTEIARYGGYSVYSGNQNTDPWVRATLKNFSRETYEQIYGFTRQPEGVKGMYSSLLKFSDGKCKFDRLNRVQRKAMIGAIAKAKKAFRLPYKSEPLDWHQVGAHFRRDTAAGVSFMGKKKGEVMEEIYHEARWLGHRLKQNGKARFDPRQMRFPPALAGQRGGMSKRDAPKTRLVWVYPAEMLVVEGQYAPVMYRAFMDQPDTPMLTGASSQRLYTEWLVGRREGETLHGLDFSSFDTKVPSWLIRVAFDILRQNIEWETWQGEKVSKRDRQKWRNVWDGMVWYFINTPILMPDGRMFRKRRGVPSGSWWTQMVDSVVNYILVEYLTECQGVEARGLRVLGDDSAFRSPV…
Delta01	Beet_cryptic_virus_2	-	ADP24757	MRTINNYEYTSFTEDLEETDYTHPHVVRRDPEVTYEDTFAKKELLSRYPALYENLIRGWSRSYYTGQEHLRAIMQYATPNTNFSECVQHAYTKAITKVTESLHSLPTVRAFNVLEELDLIPYESSSSAGYTYRGVKGPQHGENHMQAIKTAKAVLWSVIKDDGEGIEHVIDTYVPDVGYTRTQLTDLREKMKVRGVWGRAFHYILLEGTSAAPLLEAFANSNTFFHIGKDPTVSVPYLISYTKGQAPWLTAIDWQAFDATVSRFEINAAFDIIKSKITFPNLETEQAFEISRQLFIHKKLAAPNGKIYRIHKGIPSGSYFTSIIGSVVNRLRIEYLWNLKFNRGPKVCFTQGDDSLIGDDELYSPMDMAAFVKPLNWFINTSKSMTSKVPEAITFLGRS…
Delta02	Beet_cryptic_virus_3	-	AAB27624	MAYRNIREYEFTNFNEELYQIEGTHTNTIGRESEVILNDEFAKAILIDEFPVLYEQVCQGWARSFYTLEGHMQAILAYAQPDTPRETFDQTIWDQAYTAVQNELRSLPKARAFDVNTELDKVPYEQSSSAGYGYRSHKGPPGGETHMRAISRVKPTLMTAIRPDEEGPEYTILESVPDIGYTRTQLADLREKTKVRGVWGRAFHYILIEGTAARPLLENFMLGTTFMHIGSDPQLSVPRILHQMKREGSKWLYALDWSSFDSSVTRFEINCAFNLLKERIEFPNEETELAFELSRILFKHKKLAAPDGNIYMIHKGIPSGSYYTSIVGSVVNRLRIEYIWRVLFSRSPHRCYTQGDDSLIGETFLVEPETVAREAAKYGWIMNPDKTEYSTDPGYVTFL…
Delta03	Fig_cryptic_virus	-	CBW77436	MEAGLIEIGNIPERHLRDEFIILVDQPAYDSVRRNAPQADMQEIDGWARSFYTVEGIMASIMQFSKPLIHEPTDPIWNDVKRETLMKIGSLFPQVQSLPFEGGFDHVPFESSSSAGYGYDGKKGEGNNFHRAKSIANAAVRKFSEDIDNQGYDYAVSHLIQQGTPDIAFTRTQLAKLPSIKVRIVFGEAFHNILIEGLSAAPLLEAFKRMDTFYFTGKDPTIYVPRILHKMSTNEGWFICLDWKAFDASVQLWEIDHAFNCIQQLLAFPTELSRLAFLFTRESFKQRKLADPNGILWMRKGGIPSGSYYTNIIGSVINYNRIEYVCKRLGLQKTSCYVQGDDSLIHITGDAKPDLTQLQMLGEQFGWTLNIPKCSLTQDSQLVTFLGRSQMHQLNIRER…
Delta04	Pepper_cryptic_virus_1	-	AEJ07890	MVRGTLVGYDYTQFQGDLVKSTHRHPHVVHREIATTYVDQYAYEHIETFSSLYPELILKGWSRSYYLPEKHLAAVLNYSMPNVPASQLSQSLYRQAIESAKNGFISLPRVKAFDVLTEMDQVPFKSSSSAGYNYTGRKGLIGDENHSRAISIAKAVLWSAIKDDGEGIEHVIRTSVPDVGYTRTQLTDLLEKTKVRQVWGRAFHYILLEGLVAYPFIQTVMSHKTFIHAGQDPLISVPRLLSDVALNCKWIYSLDWSQFDATVSRFEIHAAFDIIKSYVDFPNYETEQAFEITRQLFIHKKVAVPDGYIYESHKGIPSGSYYTSLVGSIINYLRINYLWRLLTGHPPQQCHTLGDDSLVGDNSYVNPQAIEEAANKLGWHFNPDKTQYSTVPEEITFLG…
Delta05	Pepper_cryptic_virus_2	-	AEJ07892	MAIYRMLNGYVFTAFGNDLEKLDQRHIHHIRREEATTYRDEFALKELMDLSPILYEQFLEGWSRSYYEGSKHLQAIIQYGIPDPDPGLIDNDIYNKAGYVVLESLGSLPRVRAFDVLTELDSVHYEQSSSAGYDYHGPKGPIQGENHIRAITRAKATLWSAIKDEGEGIEHVIRSAVPDVGYTRTQLTDLYEKTKIRGVWGRAFHYILLEGTIANPLLDVFKRGGTFYHIGENPQYSVPDILSQVSECCKYLVAIDWSNFDATVARFEINMAFDLIKTLIMFPNIETELCFEICRQLFIHKKIAAPDGNIYWSRKGIPSGSYFTSIIGSIVNRLRVEYIFRKAYDVGPKMCYTQGDDSLIGVDFRVDPDRLSEIAAPLNWKLNPAKTDVSLYPEHVTFL…
U01	[Hubei partiti-like virus 35]_house centipede	-	APG78333	MKYLGKASGFGQLFKPPEPSPYLAELLPLCGDLQRSPLSLALIRDDVKKFVTSHSTKPTDILFTEACRQTVRAFMLPSRVKMLHLNDVFKKDLPIWSSSPGLPWMNHGYKVKRDIQQDPDAIQRIRWFWHRVKAGENIAFPDCCAHVRTHIVGKGETKVRAVWGYPATITFGEAVFALPLIEAYSRGDYPIAYGYETGVGGTKRIYHEFEGNNFLGIDFKSFDKAIPPWLLNIAFDVLAYNIDFGNYEEYGVARYRSMLHMYNRLTDYCINTKIRLCNGERYQKDVGLASGSYFTQLAGSVVNYILLTYACLKLKAQVRKLLVFGDDSLLATDVTITPHDIAQVLEPLGMTVNTAKSGASRYISDLTFLGYKINAGICSRPRDKQFAGLVFPERPDKSW…
U02	[Wuhan insect virus 23]_mosquitoes	-	APG78216	MSYIGKKNGFGQRFGPAKPSPYLDFLAPLAGKFERSGLSLALVRDDIKKNMSSKSSEPTDLLYQEAKRRTLRAFMLDKPVPMIHLNDVFQEDLPIWSSSPGLPWMQCGYRTKNDIRRDPDAINRIRHFWHRIKCFEKVHLPDCCAYVRTHIVERGETKVRAVWGYPATVTFGEAVFALPLIQAYKKGGYPIAYGFETGNAGCKKMFHGMKGNHYLGIDFTSFDKTLPPWLVSTAFDILAYNIDFLHYRDHGIARVKSMVHMFNVIKDYAINTKIRMCNGERYIKKSGLASGSYFTQLVGSVCNYLLLTYAMLQLNVEINDILVFGDDSILAVNTAVHPDEVQEVLLPLDMTVNVKKSGSSKYISNLTFLGYKICDGIPTRDREKQFAAIVWPERPDKCW…
U03	[Wuhan insect virus 23]_mosquitoes	-	APG78311	MSYIGKKNGFGQRFGPARPSPYLDFLAPLAGKFERSGLSLALVRDDIKKNMSSKSSEPTDLLYQEAKRRTLRAFMLDKPVPMIHLNDVFQEDLPIWSSSPGLPWMQCGYRTKNDIRRDPDAINRIRHFWHRIKCFEEVHLPDCCAYVRTHIVERGETKVRAVWGYPATVTFGEAVFALPLIQAYKKGGYPIAYGFETGNAGCKKMFHGMKGNHYLGIDFTSFDKTLPPWLVSTAFDILAYNIDFLHYRDHGIARVKSMVHMFNVIKDYAINTKIRMCNGERYIKKSGLASGSYFTQLVGSVCNYLLLTYAMLQLNVEINDILVFGDDSILAVNTAVHPDEVQEVLLPLDMTVNVKKSGSSKYISNLTFLGYKICDGIPTRDREKQFAAIVWPERPDKCW…
U04	[Wuhan insect virus 24]_insects mix2	-	APG78199	MFIGREKGFGQRFDPPEHSPYLTSLLPYCGEYTRSRVTLKLIRDDIKENRLNEKATRPNDYLLDEAIRRTRHAFQLPELVKPLHLNDVFQQDLPIWSSSPGLPWTQYGYKTKGDIRKDPDAINRIRHFWHRIKTGHNIRLPDCCAFVRSHICKSGEAKVRAVWGYPATVTFAEAMFALPLIRAYQTYRTPIAYGYETGIGGMRKIFQQFKGQYFLGIDFTKFDKTLPAWLIRTAFDILAYNIDFTKYQDHGVPFAPALLKMWNLLSDYCINTRIRMCNGERYMKRAGLASGSYFTQLVGSICNHILLTYAALKRGVEIRDILVFGDDSILSTDDSLTPDDIQDALEPFGLVINVAKSGYSKNISNLSFLGYRINDGFPKKAREKSFASLVWPERNDRNW…
U05	[Hubei partiti-like virus 36]_Odonata mix Hubei	-	APG78249	MYIGRARGFGQKFEPPQPSPYLEHLLPYCNGIQRSPVTLSLIREDIKDNLKSQNNVKPTNDYYLDEAIRRTREAFLLPEKQPLIHLNDVFDQDLPIWSSSPGLPWTQYGYKTKGDIKRDPSAIQRIRWFWHRVKCGKKVGLPDCCAYVRSHLVKPGETKVRAVWGYPATVTFGEAVFAIPLIRAYQKHRTPIAYGYELGIGGMKKLYQQFGKHKYFLGIDFKKFDKTLPPWLIHIAFDVLAQNLDFGKYQDRGTPRVGCVLRMFNAIRKYAICTTIRMCNGERYRKKAGLASGSYFTQLVGSVCNHILLTYAALRNNIKIEDILVFGDDSLVAVARPLTPDDVADALERFGMVVNVGKSGFSKNISSLTFLGYSINAGIPKKSTDKSAASLVWPERNDY…
U06	[Wuhan insect virus 25]_insects mix2	-	APG78200	MYLGRAKGFGQRFELPEYSPYLTEILPQCSKYTRSRVTLQLIRDDIRENRINEKAVRPDDPILDEAIRRTCRAFQLPEMVKPLHLNDVFKQELPIWSSSPGLPWTQHGYKTKGDIRKDVDAINRVRHFWHRVKTGQRMNMPDCCAFVRSHICERGEAKVRAVWGYPATVTFGEAMFAVPLIRAYQTYRTPIAYGYETGVGGMRRIFQQFKGKHFLGIDFSKFDKTLPAWLIRVAFDILAYNVKFHEYQDYGVPVAAALIRVWRVLTDYCINTRIRMCNGERYIKKAGLASGSYFTQLVGSICNHILLTYVVLKNEVTLRDILVFGDDSIIGVDERLTPDDVQATLAPLGLVVNVAKSGCSTNISNLTFLGYQINDGFPKKAREKAIASLVWPERNDRCW…
U07	[Hubei partiti-like virus 37]_Odonata mix Hubei	-	APG78231	MYRGKSTGFPQRFTYPHASPYLEWLIPLCGGRKRSHVTISHIREDVKRFNRGVLPQPDDPDLKEAIRRTALAFKLPRTVKMLHLNDVFKQKDLQIWSSSPGLPWTYHGYKTKADIRDDPSAIQRVRWFWHRIKAGEDLSLGDCCAFVRSHLVKQDENKVRAVWGYPATVTFGEAIFALPLIEAYQEADAPFAYGFETGCGGNKRIYRTFKGKHFLGVDFTMFDKLLPKWIIDIAFDILAINVDFGNYQDYGIARFDSMVRVFHCLRDYCVKTKIRLCNGERFEKKVGLASGSYFTQLIGGICNYLLLTYSSIKNNVRIVDIRVLGDDSIIGTDKVLSIHDVARALEPLGMEVNTEKSSASDYISNIKFLGYQINDGKPTRDRDRAIAGLVYPERPDRDW…
U08	[Hubei partiti-like virus 38]_Diptera mix Hubei	-	APG78261	MSFIGKSKGFGQRFTPPAITPYLQVLAPHAGEYVRSNVSLSLIREDVKRFKPHGTEPVNDPYMKIAIAKATNAFRLPQPVKLLHLNDVFKRDLPIWSSSPGLPWNQQGYKTKGEIRDDPDAIKRVRWFWHRVKEGKSVYRTDCCAFVRAQLAKVGEFKCRAVWGYPATMVFGEAVFALPLIDAYSKISSPIAYGYETGTGGMHKLYHEIKGAHYLGIDYKNFDKTVPEWIIRVAFDILFLNLDMLGYKDYGVTRVDCIMRMWNYVIDYFINTPIRLCNGERYQKRGAIASGSYFTQLIGSIVNYILMTYVSLREDNRILHIKVLGDDSVTAFSRPIYPSDVAKYVEPLGFTINTTKSGSSKYLSDLSFLGHQINCGYPLKPRSKVIAGLLYPERPDSCW…
U09	[Hubei partiti-like virus 39]_Odonata	-	APG78233	MIRLPSRHGFGQRHSNNPLPTPYLKELWPLTSLQRSPVTLSGIRKDLLQFGLNKHSACNDYYMRFSINLTTNAFCKEQTKLLHLNDVFRRKDLAIWKSSPGLPWTTYGFRNKGEIRDSPESINQVRWFWHRIKHFEKINPPDCCAFVRSHLVEYGETKMRAVWGYPATITFGEAVFALPLIDLFQKGNSPIAYGYETAVGGMIKLRRELGIYKYYAALDFKSFDKTVPAWLIDVAFDILSLNLDFVHYQDRGITSVKSMMVMYDYIKNYFINTPVRLCTGERYRKSAGLASGSYFTQLVGSVINHIIMTYVSLRLTGSQPLYLRVLGDDSIMATVSKLDLDDVASILEELGMELNLKKSISTTNIENLTFLGYEMNGGLPSRPYDKWIAALLFPERNDR…
U10	[Wuhan fly virus 6]_True flies	-	APG78203	MKYIGKVPGFAQRTYAHVYQTPYLPEYKTGKWRSPVTQTLIKHDLLEFGNSTKMPDNVNLKYAISLAFNDFALPERVKMIHLNDIFQQDLDIWNKSPGLPWRDIGYKTKGDIRKDPEAIRKVRWFWHRIKGGEDIRPPDCLAYVRSHVANIGENKVRAVWGYPATITFGEAMFAIPLIRAYQKYRRPIAYGYETALGGALKITERFSPYQNFAGLDFKKFDKTVPRWLIEVSFDILASNIDFVHYEDYGVADARRNIIMYEYIKSYFINTTIRTANGLRFKKSSGIASGSYFTQLVGSVANYILCQWMCLEQHGHFAKDILVQGDDSLFATSAVFKLDHGFEMMSSIGMELNREKSQITTELGSMKFLGYKIGFGVPSKTREEWMTALLFPETPDLSYD…
U11	[Hubei partiti-like virus 42]_Spiders	-	APG78281	MYQLTPRPGFGQRHISRPRPCPYLTYDALNKYTRSPVTIKLIRDDLLQFGNTTSRPVDCMMDLAIAQARRAFSLPEPVKMIHLNDIFSLDLPIWSSSPGLPWSQLGYRTKNDIRHDVHAIKKIRYFWHRIKYGEKLSFPDSCAFVRSHLVEYGEHKVRAVWGYPATVTFGEAVFAIPLIEAYQNGSYPIAYGYETAVGGARKLLNELKGEFHHAFDFKSFDKSVPEWLIRIAFKILLQNINFCEYRDYGIANAERNFVMFQSIVDYFINTKIRMCNGERFLKRGGVASGSYFTQLIDSIVNYILITWINLKIANCLPQYIKVMGDDVIFSGRKVDINEAQDLLATIGMRLNIQKSAISRDPSDLTFLGYELNHGAPSRPFDKWMAALLFPERPDKCWDD…
U12	[Araticum virus]_Mansonia wilsoni	-	ASV45859	LTGLIDDTYYQDLSRSPVNLRLIRDDIFKYRNSTKRPKDPLMDMAIAQAYHAFRLPNRVKMLHLNDVFRTDLNIWKSSPGLPWTTLGYRTKGELRHHRAITSVRWFWHRIKLGENIQAPDSCAFVRAHIVESGKSKVRAVWGYPATVTFGEAVFAYPLIQAYKHHRTPIAYGYDTAKGGARKVYAEVNAFKYGVAMDYKSFDKTVPKWLVEVAFSILSTNIDFLHYEDYGTANAANQYRMYDYIKKYFIHTPIRLCDGSRYRKHSGVASGSYFTQLIDSVVNYILTTWIFLHQHGRFAEYIRVFGDDSICGTNDNIVIDDALSLIESIGMELNINKSLVTRHKQHLTFLGFTINTGYPTKKTQEWFSSLMFPERPDDSWDQVATRALGLLHASAGLDYH…
U13	[Wuhan house centipede virus 8]_house centipede	-	APG78332	MMKYIGIVPGFAQRTYAHILQTPFLPSYKTNKWRSPVTQSLIKHDLCEFGNKNKMPDNMLLRHAINLAFNDFALPEKVKMIHLNDIFQQDLDIWNKSPGLPWRDIGYKTKGDIKKDPEAIKKVRWFWHRIKDGEDIRPPDCLAYVRSHVVDIGEYKVRAVWGYPATVTFGEAMFALPLIRGYQKYRRPIAYGYETALGGARKITNRFSPYQNFVGLDFRKFDKTVPVWLIEVAFDILASNIDFVRYDDYGIADARRNVKMYEYIKHYFINTTIRTANGLRFKKSSGIASGSYFTQLIGSIVNYILCQWMCLELQGVFCKDILVQGDDSLFATSTVFDLQKAFKMMESIGMEINREKSQVTTELGTMKFLGYQLGFGVPRKPRDEWMTALLFPETPDITM…
U14	[Hubei partiti-like virus 45]_house centipede	-	APG78330	MLRFKGRFKGFAQRTHSIVEPTPFLPSDRCPHDLWRSPVDQRLIREDLFEFFNDTTEPDSPLFRLAIHDARDAFHLKSKVRMLHLKEVFEQPLEIWSRSPGLPWRDLGYKTKDDVRRDPHAILKVRKFWHLVKHNDAIDPPDSCAFVRAHVVQRPELKVRAVWGYPATVTFGEAVFALPLIRAYQRGGSPIAYGFETGAAGFSKLRSVLKGNSYCGIDFSKFDKTVPSWLIRLAFYILADNIDFKNYEGYGVAEPTCMWRMYEYIMDYFVNTTIRLANGDRWQKSSGIASGSYFTQLIGSVCNYILLRWFCYEAGVTVDGILVFGDDSLLATRTPIDLDVFASMAEKVGMHINLEKSGVSQFLDRLRFLGFYVNHGMPLKPRNEWLASLYFPENPDKTW…
U15	[Hubei partiti-like virus 41]_Odonata	-	APG78238	MVTRLPRADGFSQRHNVQPGVTKYLKALDAGYNYWRSPVTLPLIRDDILSFSNDFSGPVPPLLQRAIGYAYRAFRLPKPVQMLHLNDLFTYPLKIWPRSPGIPWRALGYKTKREVADSAACRKSIRWFWHRVKNGERIGAPDSSAFVRSHLAPFGENKVRAVWGYPMTVTMGEAVFSVPLIEAYQSCNSPIAYGYETAIGGMKRLTAEFNSKFYVALDFKSFDKTVPAFLVKAAFDILSSNIDFENYRDYGVADIRKTSRMWEYIVRYFIHTPIRLANGERYRKHSGVASGSYFTQLVDSIVNYIIVVWCCLELEGCVPFDIKVLGDDSIFGTRHALVLSDFADIVSRIGMTINVKKSSSSRRLGDLEFLGYTINDGTPSKPHDRWMSALLYPEFPDRK…
U16	[Hubei partiti-like virus 46]_Odonata	-	APG78243	MPLRFIGYSTGFAQRTYTHTEPTKYLKDIFSTEKHRSPVTQSGIRDDLFQFQNSTSQPDCPFLRLAISRAYSAFRLPQPVKMIHLNDVFCQDLDIWNKSPCLPWSSLGYKTKGDIKNDPEAIRKVRLFWHRVKAHEDLRPPDCMAFVRPHVCLKTEKKLRAVWGYPATVTFGEAVFALPLIRAYQTHRRPIAYGYETALGGMRRIYQRFMGKKFYYGLDFSKFDKTVPTWLIHAAFSILASNIDFLNYEDHGVADVRRMYHMFRYIENYFVNTPIRMADGLRYRKSSGIASGSYFTQLVGSIVNHILIEWACISLVGKFPDDVIVLGDDSLFTLPVAVPLDDFEALFSTVGMHLNLSKSQITTELDTMTFLGYKIGRGIPSKDHDDWITALLFPETPDR…
U17	[Shuangao partiti-like virus 1]_insects mix1	-	APG78213	MPLRFLNRSTGFAQRTQATTEQTPFLPQVNTGLWRSPVTQADIRRDLEEFSNSMTRPKDRLLDEAIRITARAFALPKLVDMIHLNDVFQEDLDIWSKSPGLPWKELGYKTKGDVRNDPHAVTQVRKFWHFVKEGRKVSPPDCLAYVRAHTAPIGEIKVRAVWGYPATMTFGEAVFALPLIYAYQKRDGPIAYGYETATGGMKKITKRFGHHTNFTGLDFSKFDKMTPTWLINIAFDILMLNINFVNYRDYGVADARRTLRMFEFIKEYFVKTTIRMANGARFRKTSGIASGSYFTQLVGSVCNHILCTWMNLQQFGRPPLDILVLGDDSIFATSKPFDLNAGGDLAKGIGMKLNGIKSQTTTSLMTLKFLGYRIGKGIPSKDHDEWLTALLYPEMPDKS…
U18	[Wuhan house centipede virus 7]_house centipede	-	APG78331	MPLRYIGKTTGFPSMTFDEIYPSEFVLPFLREIPNKRRSPVTQQLIIDDLKQFNNTTTRPIDPVLDLAIAHATRKFMLPTPVRMLHLKDVFRQTSDIWSRSPGLPWTRYGVKTKGQIRDDPDKINEVRKFWHFVKVGKEINFPDCCAFVRAHVCDLDEHKVRAVWGYPATITFGEAVFAVPLIRGYQSLPINNTPVAYGFETALGGMRKMKDRFCTVGLSYAGLDFSSFDKTVPAWLVRVAFDILRCNIDFTYYEGHGVADARRMIYMYERIVDYFINTSIQTARGLRFRKSSGIASGSYFTQLVGSIVNCILLHYACLKTIGRMPFDSIFLGDDSFLSTSIPLDITAIASCLLPFGVVINVKKSQVSSCIDSMKFLGYYINHGIPRKDAVDLLTSLTF…
U19	[Hubei partiti-like virus 43]_Conehead cricket	-	APG78313	MLKVLPRKNGFSQRHQSGGTKTPFFPINDDFGYHRSPVTKDLIRKDVLEFARNPVVCKDLEMKLAINQARQAFSLSTPVPMLHLNDVFDYDLKIWSSSPGLPWIHYGYKTKRDVINNELSRKQIRWFWHRVKRNEPVSPADCCAYVRSHLCELGEEKARAVWGYPATITLGEAVFAIPLIEAYQKGKYPIAYGYDTAIGGCAKARARFSSGYISALDYSKFDKTVPAFLIEAAFDILLTNIDLGKYRDYGTADVLQLHRMFDYIKRYFIQTPIRLFDGTRYRKQSGIASGSYFTQLVGSIVNYILLQWLFLKQHETPPEDCIVFGDDSLVRSKSEFSILRAQEHLKILSMRLNIQKSAVSTDISDLSFLGYNIGDGIPNKPYRNWMASLIHPEVRDKSW…
U20	[Hubei partiti-like virus 44]_Odonata mix Hubei	-	APG78248	MLRRLSSKSGFAQRHYASTYPSPYLKFLPAPTDLWRSPVTLPLIKRDLFEFVNNSKIDSTNVPSKMRQAIKLAEQAFRIPKQPMLHLNDVMAKSLPIWSRSPGLPWTQLGYTTKRQVRDDPEAVSSIRKFWHYVKRGKVAYAPDSCAFVRSHVAAIGEYKVRAVWGYPMTMTMGEAVFALPLIEAYQLYDSPIAYGFETLTGGHHRLTQLFRDQHYYAGLDFSKFDKTVPPFLIEIAMAILAKNIDFGVYRDHGVADAELNFAMFKFIKDYLIATPIRLCNGERFRKDTGIASGSYFTQLVGSIVNFILVNWLYLELTGRPPRVIKVLGDDSLTASDSKLDLTLASQLLGLLGMALNEGKSCQSVYLADLDFLGFKINSGEPGREVSKWMAALHFPERP…
U21	[Hubei partiti-like virus 43]_Conehead cricket mix Hubei (subset of ZCM)	-	APG78364	MLKVLPRKNGFSQRHQSGGTKTPFFPINDDFGYHRSPVTKDLIRKDVLEFARNPVVCKDLEMKLAINQARQAFSLSTPVPMLHLNDVFDYDLKIWSSSPGLPWIHYGYKTKRDVINNELSRKQIRWFWHRVKRNEPVSPADCCAYVRSHLCELGEEKARAVWGYPATITLGEAVFAIPLIEAYQKGKYPIAYGYDTAIGGCAKARARFSSGYISALDYSKFDKTVPAFLIEAAFDILLTNIDLGKYRDYGTADVLQLHRMFDYIKRYFIQTPIRLFDGTRYRKQSGIASGSYFTQLVGSIVNYILLQWLFLKQHETPPEDCIVFGDDSLVRSKSEFSILRAQEHLKILSMRLNIQKSAVSTDISDLSFLGYNIGDGIPNKPYRNWMASLIHPEVRDKSW…
U22	[Hubei partiti-like virus 40]_insects mix4	-	APG78310	MLPIRLPKAQGFPYRFGQLQGCSPYLQHLEDDLLGNSERNHRSTITLKLIREDILRFSNTTKDLTSDTLFQLAIHKVCDDFRLPSRVPLIHLNDIFSKKLAIWKSSPGLPYRQMGFRTKGEVRDDFHQRNNIRLFCHKIKTGQRVQLPDCCAYVRSHLAPPGEEKVRAVWGYPMAVTMAEAIFAIPLTDAYRQHQRPIAYGFETAMGGTRRVLKKFGQLSNISALDFKCFDKTVPKWLVDAAFYVLEQNLDFTKYRDYGTPNVVGILRLWETLKNYFVNTTIRMANGERYKKRNGIASGSYFTQLVGSVANAILMNYVSIKLSNKWPNDYIVFGDDSLVSFPKYLSMQSIAMVLAEFGLTINFRKSSQSDNIADLNFLGYGLEGGLPRKEHSQWIYALL…
U23	[Hubei diptera virus 19]_Odonata mix	-	APG78245	MSYIGKSRGFGQRHFTITESPYCPNLAIQKTEDLVRSPVTLDLIRRDVVSFKSSSPCRPENELFDAVVRDAYNAFHIPAVKPIHLNDLPLLNMDTDSSSPGLPWREMGYRTKKDVLNDKAAFQSVRRFWHRIKEGENINPPDCAAFLRAHLVERGEQKVRAVWGYPATISFQEACFAKPLIEGYKNQGPIAYGYETAKGGCRRITNKFCHFKEFISSDYKSFDKTIPSWLIRIAFDILCSNIDFRAYEAAGVPNSRKLHNAWLYIVDYFINTPIRLCNGERYRKRKGVASGSYFTQLVDSIVNWIVTTYAIRKQNITVHKLLVMGDDALAAVSQRIDLNAFMDAAADCGMIINVKKTQVSDCLPEMKFLGYKLNNGAPVKDPKELWAALRFPERPDRTF…
U24	[Hubei diptera virus 19]_Diptera mix Hubei	-	APG78266	MSYIGKSRGFGQRHFTITESPYCPNLAIQKTEDLVRSPVTLDLIRRDVVSFKSPSPCRPENELFDAVVRDAYNAFHIPAVKPIHLNDLPLLNMDTDSSSPGLPWREMGYRTKKDVLNDKAAFQSVRRFWHRIKEGENINPPDCAAFLRAHLVERGEQKVRAVWGYPATISFQEACFAKPLIEGYKNQGPIAYGYETAKGGCRRITNKFCHFKEFISSDYKSFDKTIPSWLIRIAFDILCSNIDFRAYEAAGVPNSRKLHNAWLYIVDYFINTPIRLCNGERYRKRKGVASGSYFTQLVDSIVNWIVTTYAIRKQNITVHKLLVMGDDALAAVSQRIDLNAFMDAAAECGMIINVKKTQVSDCLPEMKFLGYKLNNGAPVKDPKELWAALRFPERPDRTF…
U25	[Beihai barnacle virus 13]_barnacle	-	YP_009329869	MFSLPRGKGFGQYHAGERRQTPYLPEITDIPYHRSAVTLSAIRSDLKQFGTTQKIEYTPTLKAAIADAYKEFGIGDVKMLHLNDVMTYKGVDIWNRSPGLPWRQHGYKTKGEVVSDMDAQRSIRWFWHRIKDGAQMRAPDCSAFTRSHVCKVGEEKVRAVWGYPMTITMGEAVFAIPLIEAYKARGSPIAYGYEISVGGARKIFRDMQTSEFKAALDLESFDKRVPRQLIEHAFDILAQNINFMEYRDRGIADVRRNIRMWEYLKQYFLDTPVRLCTGERYLKRGGVPSGSYFTQLVDSIVNYILVVWLAYELTGKKPRYLKVMGDDSIAGLDSPFHLHEADALLRTVGMKLNVPKSILSKDVADLTFLGYKINNGIPSRPFDKWIASLVYPETEDESW…
U26	[Hubei partiti-like virus 29]_Odonata mix Hubei	-	APG78244	MAFIGKGRGFCQRHFPQTKSYYCPNWAIENAGDLVRSPVNLDLIREDVRLFNRACVARFSDPLLDKVISDAFYKFSLPQKVNPIHLNDIPKLQLENWGSSPGLPWKEYGYASKRDVANDHKAFNNIRKFWHLIKEGKKISPPDCAAYVRPHLAQRGEVKVRAVWGYPATISFQEACFALPLINEYKKGKHPMAYSFETARGGCRKLFHRFHPHRNFLSSDYSKFDKTIPSWLIYVCFDILLANIDYRYYQQEGQPNCEKLYRAWRFIVHYFINTPIRLCNGERFRKKSGIASGSYFTQLIGSIANWIVTQYCIREQGNKVLDHLVLGDDSLVAMAKRLDIDRFVRTARLFGMIINADKTQTADRIHDIKFLGYHINNGNPTRPQKELCAALAYPERPDQ…
U27	[uncultured virus]_chironomid sp	-	AGW51759	MRILPIKEGFPQRHSESIRASRYVTALCEENLPYHRSGVTIQAIRKDVKAFQNTTKFNFTPSMKAAIAQTRRDFKLPYPVKMIHLNDVFDKDLRIWRSSPGLPWINLGFKTKGQVIAGAKERQSIRRFWHCVKEGRHPLAPDCLAHVRSHIVEESEEKIRAVWGYPATVTIGEAVFALPLIEAYKDRKHKVIAYGYEPLKGGFKRLLARFLGFPEYHALDFKAFDKTIPAPLIRVAFDILLDNIDLIEYQDYGVANAKKMATMWAYIVNYFINTPIRLANGERYQKNSGVASGSYFTQLIDSVVNAILLNWIAIEQTGEYPSDYVTMGDDSIVAFREHISLEAIAEQLGTIGMQLNVKKSSITKEISEVKFIGYEINSGRPRRDPEPLLASLLFPERPD…
U28	[Sanxia water strider virus 18]_freshwater atyid shrimp	-	APG78296	MSVVYLGKGRPFSQRHFTWTKTPFCPPEAILHAGNLRRSPVTLASVRNDIFQFGGPSVPEPRDPLYWDVLRKAAQAWRLDKPVNPIHLNDLPQYRLDTDSSSPGLPWKNDGFKNKRQVMDDPIAFGSIRSFWHRVKYLKAGKPADCAAYLRAHLVEEGDLKVRAVWGYPATIGFQEACFALPLIDAFKKARFPIAYGYETATGGCRRLRDRFHTHRNLLTVDFKSFDKFLPAWIIRHAFSILCLNIDFTRYKTRGIPDALALYNAWNYIVDYFINTPVRLCNGERYRKRRGVASGSYFTQLVDSIANYIMIQYAVARCGSSIKDILVLGDDSLVATTGKVELTEMSHHLRMFGMTLNLKKSSTPGCIYDATFLGYQIRNGVPLKPEAEFWAALVHPEHP…
U29	[Sanxia water strider virus 18]_water striders	-	APG78293	MSVVYLGKGRPFSQRHFTWTKTPFCPPEAILHAGNLRRSPVTLASVRNDIFQFGGPSVPEPRDPLYWDVLRKAAQAWRLDKPVNPIHLNDLPQYRLDTDSSSPGLPWKNDGFKNKRQVMDDPIAFGSIRSFWHRVKYLKAGKPADCAAYLRAHLVEEGDLKVRAVWGYPATIGFQEACFALPLIDAFKKARFPIAYGYETATGGCRRLRDRFHTHRNLLTVDFKSFDKFLPAWIIRHAFSILCLNIDFTRYKTRGIPDALALYNAWNYIVDYFINTPVRLCNGERYRKRRGVASGSYFTQLVDSIANYIMIQYAVARCGSSIKDILVLGDDSLVATTGKVELTEMSHHLRMFGMTLNLKKSSTPGCIYDATFLGYQIRNGVPLKPEAEFWAALVHPEHP…
U30	[Hubei partiti-like virus 32]_Odonata	-	APG78251	MSVIYLGKGRPFSQRHFTWTQTPFCPPEALNYAANLRRSPVTLDSVRNDIFQFGGPNVPEPRDPLYWKVLRKAAQAWRLNKPVNPIHLNDLPQYRLDTDSSSPGLPWKTDGFRTKRQVLDDPVAFGSIRSFWHRIKYKEAVKPADCAAYLRAHLVEEGDEKVRAVWGYPATIGFQEACFALPLIEAYKKGNFPIAYGYETATGGCRRLRDRFHTHKNFLTIDFKSFDKYLPSWIIRHAFSILCLNIDFTRYKTSGIPDAYALYRAWNYIVDYFINTPVRLCNGERYRKRRGVASGSYFTQLVDSIANYIMIEYAVARCGSSVKDILVLGDDSLVATTGKVELTAMSQQLKMFGMTLNLKKSSTPGCIYDATFLGYQIRNGIPLKPEAEFWAALVHPEHP…
U31	[Shuangao partiti-like virus 1]_mosquitoes	-	APG78215	MIHLNDVFQEDLDIWSKSPGLPWKELGYKTKGDVRNDPHAVTQIRKFWHFVKEGRKVSPPDCLAYVRAHTAPIGEIKVRAVWGYPATMTFGEAVFALPLIYAYQKRDGPIAYGYETATGGMKKITKRFGHHENFTGLDFSKFDKMTPTWLINIAFDILMLNINFVNYRDYGVADARRTLRMFEFIKDYFVKTTIRMANGARFRKTSGIASGSYFTQLVGSVCNHILCTWMNLHQFGRPPLDILVLGDDSIFATSKPFDLNAGGDLAKEIGMKLNGIKSQTTTSLMTLKFLGYRIGKGTPSKDHDEWLTALLYPEMPDKSFDCLQSRALGLYYANMCVDRRFSQICLDIIKSRPFDLILPRDFERRLKYIGIAIDVIEKGELPSETEFALKMI
U32	uncharacterized protein LOC108373198 [Rhagoletis zephyria]	-	XP_017484547	MGEKMSFPDSCAYVRAHIVKRGETKVRAVWEYPATVTLGEAVFALPLIDAYKRGGYPIAYGYETGMAGCKKIYQNFKGNYFLGIDFKSFYKTLPPWLIEIAFDVLSYNIDFVRYKDYGVARCNAMVDMFEQLRDYCIHTTIRMCNGERYIKHSGLASGSYFTQLIGSIANYLLLTYACMMNEVDVRSILVFGDDSLLGLEKALTPDDIANVLEELGMIVNVNKSGSSRYISRLFFLGYQINYGVAHVI
U33	[Wenling partiti-like virus 3]_crustacean mix Wenling	-	APG78345	MRYGTSLPTRYATTDSKHWRSPVSLDGVREDVLSYHNTTVKPNCRHLDDAILAARRAFKIGERVNPIHLNDMLQTASFTDASSPGLPWRLYGYHTKKEVRSDERAVQSIRYFWHQIKCGKDINPADCCAYVRSHLTVYPKEKIRAVWGYPYTVSVQEACFAVPLIDAYKKRGPIAYGWEMVKGGMRKVEALLSQAHFKYALDFSSFDKTLPSWLIREAFDIIIANYDFSRYQDAGIPHTDALHRVWDYIVNYFINTPIRLSNGERFLKDSGVASGSYFTQIIDSVCNFILIEYICRKFGIYPSGIKVLGDDSIFCSNNYVSLDSMQPVFADLGMKLNVEKSIVTESLFDITFLGFRFENHLPVKPTEDWLAALHHPEHTDKSFDDFASRALGILYANCG…
U34	[Hubei partiti-like virus 31]_Spiders	-	APG78277	MDVDAFRSIRTVWHLVKEGKRVNLPDCAAYVRPHLVEKGEKKVRAVWGYPCTVSFQEACFALPLIEAYKQAKTPIAYGFETARGGCRKIFLRFGKYSNFLSSDYSRFDKTIPAWLVRVAFDILFANLDLTEYQDYGIPDTLKLYRAWKKIVEYFIKTPIRMCNGERYRKAKGVASGSYFTQLVDSIVNWIVTQYCIRKMGIKIHDHLVLGDDSLVATNRQVDPHLLTSYAGRFGMIINPEKTQLTSRIQEVKFLGYYINNGGPSRKREELCAALLHPERPDRDFNDFATRTLGLLIANFGHDIEFDSCCRMILSVPYKVQYSPSMTRYLRVMGIDQLPKEPPDLFQLQLWRYRQ
U35	[Vespa velutina partiti-like virus 1]	-	ATY36109	LEFSLIIAFVLNNTKAMIKLNSKQGFGLKPNAVDYSPYAVHLLGPRPDLSIRSRLSFRLVKQDVLQMGRNSFVINDPDYRYAVLLAFDAFRLEERVVPIHLNDIFDMDLEIRRSSPGLPWMPMYKTKGEVMDCSSARNSIRWFWHNVKKQVRVYPHDTRVLYRSHFMEDGEPKIRAVYGYPATMTFGEAQFALPLIKAFKNVNTPIAYGYDMISGGAMRLRREINKYKFFNCVDFRRFDKTVSKQLIVIAFSILEQNINFTKYQDHGVPDGRRLYRSWEFLQEYFVHTLVRLPNGDRFQKKAGIPSGSYFTQLIGSVVNYIILTYASIKLTGRPPQYIKVFGDDSVFATHEKLDLYDLARFIDSIGMEINLKKSIITEKVDEIEFLGFCIAGGFPHRAL…
U36	[Hubei partiti-like virus 34]_Chinese land snail	-	APG78322	MLRLPSKQGFGIQPNLALPSPYAEALFGCGLDLMLRSKMTMALMKKDVMEMSQNMRIINDPDFKFACLCAFDAFKFRNKVIPYHLNDVFFLDLPIRTSSPGLPWQPDYKTKGEVMDCSLARNSIRWYWHAVKRGDEMIPSDTKVLYRSHLTDDVPKIRAVYGYPVTMTLGEAQFALPLIEEFKKGQTPIAYGFDMVTGGAMRLRRALLKFKHYNCIDFKRFDKTVSKQLIEIAFNILEQNIDFTSYRDHGIPDARRLYRAWNHCIDYFINTIIRLPNGDRFKKSAGIPSGSYFTQIVGSIVNYICLVYACVKITGKVPLYIKVFGDDSVFATDVGIDVFDFYREVYKLGMEINLKKTVITADVDKVDFLGFCIAGGFPQRSTRKWMSALFYPEYPDKTF…
U37	[Hubei partiti-like virus 33]_Coleoptera	-	APG78222	MPVKFLSKCRGFGCRPNITHISPYAVAFFGETDVPMRTRLRFELIKRDMLEMGSNEHIIDTTDVCWRMAYTQAVKEFSFPRQVQPYHLGDIFKMPLECRRSSPGLPWREWYRTRGEVMDDKAATNSIRWFWHRIKNGEVVSPPDCCVLYRAHIESDDATPKIRAVYGYPTTITLCEAQFALPLIKGYQKYKTPIAYGYDMILGGALKLRRELCFYKHYGCFDFSKFDKTVSEQMIDAAFSILFSNIDFFKYATTGIPDAIRLVRAWDYLIDYFKNCTLRLSNGERWLKSGGVPSGSYFTQLVDSIVNYLVIVYSWLKVYKRPPQYIKVFGDDSVVADDQPISKYAIAECVEGLGMIINPQKSLCTDSVDKVEFLGFCIRGGFPHRSHKKWLSSLYHPEF…
U38	[Wenling partiti-like virus 2]_crustacean	-	APG78342	MPDCAAYMRAHVVKLGEQKVRAVWGYPATVSFMEACFALPLIEAYKEYSTPMAYGYETARGGVRRLIGELGNGTCFGCDYKDFDKTVPPWLIRIAFKILASNIDFRCYLHKGIPMSSKLYHAWKALIEYFIKTPIRLCNGERYKKNRGVASGSYFTQLVDSIVNWIVTVYCLRVQGLEPNKIKVLGDDSVVNVSHPVDIEKFSESADSLGMTVNQKKTDQADDCSKIKFLGYYLNTGIPRRPVEELWAALRFPERPDRSYDDFATRAMGLLVANFGKDTEFDLTCRECLKWPFKIKPNPSFTRFMAVLGIDVPLQAPSTFQLGLMCS
Z01	Wuhan spider virus 10	-	APG78309	MLSTLRCGCLRSANIFGATPSKLPSGDRNPNGILRKFLNQVPSNRPADFDRAEESVFDWLYSTFGTLHPYHFNDIIEGLKVNTSPGLYYRKLGFKTKRDVLEQRPNAIRYQVHRLKSTKFGFRPKSFVCVVDSTETENGIKNRVAWVYPLVICAAEAMFFEGFRRVIVATPDWVPAPSNMHDQYCGSTSKSYDFKNFDSSVPRWLIEIAFDMIKAILDFDRYAPDDTGRIGVPYSGTSLEQLFDRIVEYFIQTPFVSSTGYEGVSVGGVPSGSTFTNLVDTIVSRLILTYMHRPRCSIKTYGDDCHVKCSCNVLPTVEYGTAQELGFKLKIEEPNEHQCLTYCKAECHLGQPFHPGSWFAGIFMCAREEMAGNIAYCLALSVYPTRDQAAELLDIVSTD…
Z02	Hubei partiti-like virus 50	-	APG78284	MERLLKCNTSCRRLTLIPDQPNEYVTGNRNAWPILRKFFEPKTFNLSTDTYEKVKSYFKNYFGKLKPTHFNDAVLTIPQNTSPGYDLKKQGYTTKGDVLRSPEAYNNLRYYCHRVKEQKPVYLPRSRVVVVKSKFKDGKFKNRTVWTYPLQITAIESIFYAEFGKHIKNDPFWIPKPESHHKGFCGKRSHDVDFSNFDSSIHRNLIKAAFSIIYSCIDFSTYACGSIPYSSRSLRRLFKFIENYFIYTPFLIELEGRDCRGTKSHGVPSGSMFTNLVDTIVSRLVLSEIHENKCKIITYGDDAHIANCIHGPRIYEDGEATLKIKRSAPNEHGCLTYCKAECHNGISFHSGQWYANILWNLKNKYLISPVAHCLQYTNPTYDQFLQLRKLQYTHKREKI…
Z03	Hubei partiti-like virus 51	-	APG78321	MQFPVRTKIADVIFSCVRDRPQPTKVDSPHTKDVAPILRKFLARHAPRPANFVIPEFPFLKEHYRVRHLLDAINNLSQQSLTSSPGFFYKSKGFRTVKDVISSHENVRRIRARAHHIKSGHGKPLPVCTVSVARAVYDMEKKEVKRRVAWNFPFLVRIYEQMFAQPIIEQLPEHYILDPRTHHNTLCGIGGVKTDFSNFDASVPYWLLEACVNNLFSRIEDEYEDGGKKITLMPLLDAIRQYILRTPYIYKGRRFVKYHGVPSGSAFTNILDSMASYALLFNAHRKCLGPLYIATYGDDAAYRCEGCRFEDVARYLEGECGMKVKKEEGLGNNCLVYCKKYCYLGEPIHPTLWFINILNCVRHWKYRRGVAWQLAHWPFNPTPDQYDLLIKRYRARPGP…
Z04	Hubei partiti-like virus 52	-	APG78280	MTISSMILDGDKATLWCGCQRQHSIFVTPTKCRSNSREVTHNIRSFLSAHSETPPSDFDKYDADLSDLLLDTHYPTHFNDLIDRFVEKSSCGLFFKEQYGYRTQGDVLQDPVAVHTARTYIHRIKSGLPVKTTPWHVVCVSAKFDFDTKETKHRVIWVPDMCRLWAEKMFAQDIYDTIDFDRVVPTPENRCYSLCGEDTIDTDFSGFDASVPAWLINAAFDRIKETFDFSTYICGSPVSKRYSLERLFEWVRYGFIHSQYQSLSLRGTKHHGVPSGSAFTWLINTICSRMLLDYVTKHLGLKESVVDTYGDDGHITHAKPHSEAICEVLTSLSFSVKIDFASPCGHNTYCKTECHNGIPFHEGLWARNILACCREGYEGAVAWCLLKSNSWTILQESQL…
Z05	Hubei coleoptera virus 4	-	APG78220	MRYLHPFSILRLVSIFEATARACRSLYDDALPFIRKYCSAHKEHVYVPPHARRITLEWLRSKYGFYQYKPMHFNDAVKFMLSNSNSLDTSPGITFRSLGYKTKREVLENDSCIGKLHSMMHAVKKYEAYYTPIVFACVMKAKEILGQVKARFAFVMPIQVLIAETMLFGPLIRDLPVDWVPTPKTHHDRFCGNKSKSFDFASFDSSVPRELIRAAFDIFVQLIDFEHYEGYGTPSNLEELFLYVENVYLHTRVRVPQSDRVFQLNHGVPSGGLVTNLLDTVISRLVIETLHDEECESISTTYGDDCHSVNCSCDNDLLVDRAKALFGMDLKIIPPNELGCLTFCKCECIMGHPFHSGQWFKDIIDTTEASILPDVIECLTHMSPTKDQAAELLTIAQDC…
Z06	Hubei coleoptera virus 5	-	APG78219	MLSRFARSVERLTIPSKMRSRLRDPEPLVRKFLARHKNDIPSDFFDELPTFENLLPKQEYRPTHFKEVRCNNPSGSPGQYLRRKFHVRTQGDAYASKHVVDHMHFLTHLLKRGCPMTFVANACVVSSVCDFGDENIFSRTFEPTHKLRVAWVYDLTLLHIEKMFAQSISDEIDFTKHIPKPETFHNQWCTPFTYQLDISSFDASVPRWLIYTAFAIIFSRFNLEYYLGRGKVNKRFSLQHLVNVIIHNFIYTKFTTTTNSTIRQKKNGVPSGSAFTNIIDSIISKLLCSYVLRKELSRPLYHVHTYGDDTMFKTALSFNPDSILATYESLGFKIRFEPQLANGCNIYCKAWCLGGIQFHPGKWFSNILSCCRDDRYWNSLIYALILTYRPTTLQTTELL…
Z07	Hubei coleoptera virus 6	-	APG78221	MVAIDKIRTITYLPPFARECEAVAQRPTKFRSSSRCLKNAVNKYLDTLRSTEPSGFDLNIDLDDILTQETYYPLHFNDVKEYNHKGSPGPMFSSYGYKTQHDVYSDPKAVRTMRKIQHLIKSDKPVSFCWRAAVASATETIDGKVKQRVVMVPDLTLLHMEKMFAQPIVDSIHHESRALGARNYCKRMCGPNLVQLDIKSFDMSVPAWLIQRAFQILFSRFCFTHYYSDSAGFQEVSKRYSLLHCVNVIISNFIHSKFLADQYKFQKHHGVPSGSAFTNLVDTVVSRLLAHNALLDQGISDAIVSTYGDDTSIKLQRLLDFDPDKCGEYYRNLGFEIEFEPLLPNNHGVFGKEWCLGNGVGYHPGIFYRNIINCIRDTRYLGLLGYALISTFSMTPRQA…
U39	Drosophila-associated Partitivirus-like sequence 2	KP757929	-	MILRNVSRAVKQLTPAEGFVMNMTPAREDGKARLACNKFFGKDKVDKVTNTLHRSRLNYESLMEDFLEYDREHVKKSVLDQDSNLIYQCVLQSIRNDLGKQSITPLSFMEVRKLADFPGSKSPGLPYKNQGYKTKAEVFDDEKNLEHLEHLWNQVENGKNVHLPDVCLFARSQIAKYPKQKIRATWGYSFDVYMEEARFFYPIQNFIKSHAHELPIAYGLEMAHGGMNSINDMLVRHKGGKYVISDWSKFDKTIPPWLIRDAFAILEGLIDFSACGRVSQQKRRFKKIVDYFVETPLRTCKGERFLVTGGVPSGSCFTNIIDSIINCIVTRFLIYQTTNAFPVGEIFLGDDGVFIIEQGFACLEDIASLAIKYFGMILNIDKSYVTTNPSNVHFLGYFN…
U40	Drosophila-associated Partitivirus-like sequence 3	KP757930	-	MAFKSIXLKXKDCXYRVENPVYAXPPXFKSXYDXXPFLNRLPTGKGXSFKMDPPYCDFKVXTSMXRTGYQSVLKKVLFSKRRSYISPDYIFEGLMGYTKDTAPRLDCPVFDQVLREARNQFTTSLTPLSLKEASDGIPQNTSPGLPYINMYPGMKKGQVLDIAFPDISKYWDDVKDRKPVVALPDCAAFARSHIGDADKNKVRPVWAYPLSIVCAEARFALPFINALKEQKIGKNTAYGMEMMKGGMEWLDIQVKEAKYADPGCKFLFTDYTAFDSSVPSWLIRECFKIVMDCFYKNLGPGDYQVFSKIVSYFINTPIRNSDGRRLRKLHGIPSGSMFTNIIGTMVNFIVSRYIIKKMCCSDTHLLVFDLYFGDDACIAVRNSTLLNIKDLNAAANYYF…
U41	Drosophila-associated Partitivirus-like sequence 4	KP757931	-	MVKFLGKKPGFGQRFDPPEPSPYLKCLLPLTGEYQRSPVTLASIREDIKKNKRLDVTCPTDNLFKEAIRRTFRAFQLPERVKMLHLNDVFQQDLPIWSSSPGLPWMQQGYKTKNDIRKDVTAIRRVRWFWHKIKAFENIQLXDCCAYLRAHIVKKGETKVRAVWGYPATVTFGEAVFALPLIEAYKNGKYPIAYGYETGLGGCKKILHSFKGKNFLGIDFKSFDKTLPDWLIHIAFDVLAYNIDFLHYRDHGVARVDSMLHMFDVLKNYCVKTKIRMCNGERYQKNWGLASGSYFTQLIGSICNYLLLTYACLKHKAEPLSLLVFGDDSLMGLNEPLTPDDIATVLEPLGMVVNVTKSGYSRYIGRLTFLGYQISDGFPKRDREKSMAAVVWPERPDTD…
U42	Drosophila-associated Partitivirus-like sequence 5	KP757932	-	MAFKNLDIRMTTNLKRPMVGVFNPVYCGKPQFRTKHDHSRIRIHHLPKAAGFSYDMQPPYVDFKTLRAMLNGGVGDIARKVISTKTRSWITPDFVFDNLLGYCYPTKPRFDCPIYXQVIAELRYQFSGSEKLMPLTXSEGVKTIPQNTSPGLPYINLYPGKKKGEILEHHFDSIDRDWXAIGNRKKVLLPDCAAFARSHIGDAGSNKVRPVWAYPLTLIAAESMFATPILRGLKSQEFGRNTAYGMEMMKXGMEWLDNQCKRAKLIDPGXKFXMTDYTAFDSTIPAWLIRDCFRIIRSLFDFSSNPVYYNNVLKRLESYFINTPVRNSDGRRILTDHGIPSGSMFTNIIGTMVNFIVTRYVVKRLTLSDPLFDIYFGDDGXICLRGSSXXXLRDFREAV…
U43	Drosophila-associated Partitivirus-like sequence 6	KP757933	-	MAYVNKVSGFSQRHFTYTQSPYCPDLAIQKTDDLVRSPVTLDLIREDVKAFKSPSPHRPENELFNSVVRDAYTAFSVNPVNPIHLNDLPKLRMDTDNASPGLPWRELGYKTKRTVLDDPHAFNSIRRFWHRIKEGEDVRPPDCAAFLRAHLVEKGEHKVRAVWGYPATISFQEACFAKPLIEAYKVSGPIAYGFETARGGCRRISNKFCEFKHFMSSDYKSFDKTIPSWLIRIAFDILCSNIDFRAYQEAGVPYSRKLHQAWLYIVDYFINTPIRLCNGERYRKRKGVASGSYFTQMVDSIVNWIVTVYAVRKQGLTVQKIMVMGDDALVATNQLVDADLFAAAAAECGMIVNTKKTQITTALHEVKFLGYKLNNGAPVKDPKELWAALRFPERPDRSL…
U44	Drosophila-associated Partitivirus-like sequence 7	KP757928	-	MSIKISSTDSYPTKVLEVEFPGLPVVDRLPLPTPMVGEVLPSGSGFSYQLEPPRPSLKTYRAICDAGMKDVIDGVLRKRIRSHVTTNHIYNGLIPFLTPGRPRFSCELFDKVIASVAGQFTTPQKVPLISLKRASRLIPQNTSPGLPWLQTHLGWKKGEVLDKFLPKIERYWERVGTGQKVPPIPDCAAFARSHIGSPGTNKVRPVWAYPLAAVTAECSFGHNYLQQLLQQKIGHSTGYGMEMMKGGMHWLHHKLLRTSGSKYVMIDYTNFDSTVPAWLIREAFKIIEQSISFDAEEQIDGSIIPVNPEEKVKIWKKLVDYFINTPVRLNCGTRLLTVKGIPSGSYFTNLLGTIVNTIISRYLSELVFSAPPTFDVYFGDDGVLAMPEHACIDLQKLSE…
U45	Tetramorium bicarinatum TSA	GASM01032271	-	MSKRNSRKGFGLKPNPTDDLPFAFALLGTRSDLPTRLHPILDLSGMLDSISPSIRTLDADLKWAVSKAFKVFELPERVVPIHLNDIFYMDLEIRGSSPGIPWQRFKYKTKGDVMDCSEARKSIRWYWNKVKKGEPMYPPSTRVLYRAQSMDGNTPKIRAVCEYPATMTFGEAQFALPLIEAYKKGTTPMAYGYDMRNCGDLKLGHELMKFDHYYSIDCQKFNETVSNQLIDYAFVILAQNIDFKRYQDHGVPDARKLFRALVHIIDYFKHTPVRLPNGDRCQKIAGIPSDSYFTQLIGSIVNYICLSYAVLKSTGRIPRYIRVIGDDAVIATHSIVDKFELARIIDSIRMEL
U46	Chrysopa pallens TSA	GAGF01038918	-	MPVRPIHLNDITSVHLENANASPGLPWKNLGYHTKKDVLNDPRAFNTIRHFWHRVKEGTPPAPPDCAAYLRSHIVEEGETKVRAVWGYPATVSFQEACFALPLIQAYKQGNHPIAYGFETAKGGCRKIFTRFVKHKNFLSSDFKSFDKTIPSWLIRVAFDILSINIDFTEYQVTGTPRADKIYLAWRYLIDYFIRTPIRLCNGERYRKNMGVASGSYFTQLIDSIVNYIITTYATMKSKLRIKDILVFGDDSLVALDEQVDLPQYAEYVSDLGMILNTVKTQISSSVSELKFLGYYINGGAPKRDVQELWASLRFPERPDRTFDDFASRALGLCVANFGYDLEFDNCCRAICDIPFKLCLSPSMRRFLSVIGIDQLPAEPPSLWRLYNMRW
U47	Triarthria setipennis TSA	GAVA01080970	-	MHMDTDNSSPGLPWREMGYKRKRDVLDDKTAFNSVRKFWHRIKEGEQINPPDCAAFLRAHLVEEGEQKVRAVWGYPATISFQEACFAKPLIDGYKRKGPIAYGFETAKGGCRKISNKFVHFKNFMSSDYKSFDKTIPAWLIEIAFQILLSNIDLREYQVSGIPNSRKLYQAWLYIVHYFINTPIRMCNGERYRKRKGVASGSYFTQLVDSIVNWIVTVYSIRKQGLIVRKIMVMGDDALVATDFEVDLDLFAEAANECGMVINYKKTQISSALYEMKFLGYKLNNGAPVKEVTELWAALRFPERPDRCIDDFISRAYGLMYANFGHDIEFDNCCRSLLEIPFRLSLSPSMRRFLTILGVDQLPANPPSRFRLQLLRY
U48	Culicoides sonorensis TSA	GAWM01018229	-	MVTILPRKDGFAQRHCESTWMSSYLQGFGFKFDTDLARSPVTLKSIRDDVLKFRSFSRFQPKCPYLEIAIAKAFRAFQIPPVEMIHLNDVFKQDLNIWTSSPGLPWKDIGYKTKDDVRKDPDAINKIRWFWHRIKHDEYLHPPDSCAFMRSHLAKRGEEKVRAVWGYPATITFGEAVFAVPLIRAYQKYGTSPIAYGYETAVGGTKKLFDEAVNYKHHVAIDFKSFDKTVPSWLIRIAFDVLRYNINFSKYEEYGVADVRRMWTMWEYIIEYFINTPIRLCNGERYRKHSGVASGSYFTQLIDSVVNYILITWMSLRQSVKVLYCRVLGDDSIMSTDSAFNLDDAAELADSIGMKINVAKSAYSRHIHNLTFLGFKINNGRPTKDTFDWLAALAFPEYK…
U49	Aleochara curtula TSA	GATW01007555	-	MIELTRKQGFGQRHFDEIRMCPALTDVVPDTGKRRSPVTLGLIRKDLMEFSNMTERPKDQMLDYAIEMTRREFMLTDKVKMIHLNDLMYEDLDIWHSSPGLPWKQQGYRTKNEVRKDPDAVQSIRRFWHFVKHGKRMYAPDSLAYVRSHISEPEKPKVRAVWGYPMTMTMGEASFALPLIRAYSDKHLKPVASRRVAYGYETFCGGTRRIFNRFANRKHVSGLDFSKFDKTVPAWLIDIAFSILSLNIDFGRYRDYGIADARCNIRMWKYIIWYFINTPIRLSDGTRYRKASGVASGSYFTQLIDSIVNAVLINWMTYSQYGREPLDWIVLGDDSLVATEEPLDPIKATALFLKVGMFLNYEKSEFNTCIQEQKFLGYTIGIGFPTRPRDELLASLAYP…
U50	Polyommatus icarus TSA	GAST01015032	-	MPLRYIGKHTGFAQRTFTHVYQTKFLPEYDTGLWRSPVSQTGIKKDLEEFCNDTPMPDDLNLRQAISHAYHAFKLKDKVGMIHLNDIFQQELDIWSKSPGLPWKQHGYKTKNDIRRDPEAISKVRLFCHKIKQGERPRAPDCLAYVRSHVCAVGEHKMRGIWGYPATITFAEAMFALPLIRAYQKREDPIAYGFETALGGARKLSRRLGGEGFFSGLDFKKFDKTVPSWLIKIAFLILESNIDFCHYQEYGTADARRNFKLWTYLEDYFINTPIRLADGSRFRKSSGIASGSYFTQLIGSICNYILCSWMCLDQLGTLPSDILVMGDDSIFKTSKPLSLSKCQDLVASVGMSLNMEKSQMTTELVTMKFLGYRIGNGIPSKDLDEWMAALLFPERPDVT…
U51	Pachypsylla venusta TSA	GAOP01060840	-	MHYIGKTTGFGQRTYNYVEQTPFFPKYETTKWHSPVSQAGLIKDLLEFGNKTSRPEDELLKLAISKAFREFQLPQPVKMVHLNDVFHEDLDIWNQSPGLPWIELGYKTKGDIREDPEAVRRIRRFWHLVKHREDIKPPDSLACVRPHVCDIGEKEIRAVWGYPDTITFGEAQFALPLIRAYQEKDGSLSYGYETAIGDMRKIYRRFIDQNNYLGLNYKKFDKKVPSWLIKIAFDILRFNIDFVHYRDYGIADSRNTWRQFNYIENYFIKTTIRTARGLRFRKYSGIPSGSYFSQLVSSICNYIIIQWVYLQQHCAYCNNILVIGGESLSSSDRPIDFKDAVDLIKTIGMEVNIPNTQVTTELETMRFLGFRLGEGAPEKDLDE
U52	Argochrysis armilla TSA	GAXO01029775	-	MAARIITNFNSHYNKHNIAYALYPRRVDVDSEEPGPRGRMLPPSKGFSADYQPPGVSFKTYRSMAAFGQKQLADYILQNRKRSFITPNYVWNGIMKFSHKTVPRFDSIAYQTALSKLRAAFDVERKIPIMAMDDAVSGIPRSTSPGFPWIRTHPGMKKGDILDAFLPLIKNYWRDVGNGTPTIPLPDCAAFARSHISRPDRNKVRPVWAYPLHAICQEAKYTYPLTCLLKEQKIFRESAYGMEMMKGGMTWLNLQATRASMLYPGCKFLMTDYSAFDATIPAWLIRDVFSVISEKFDFSKMSISGHVVDVDPEKEIRKFKRTVNYFINTPIRNSDGRRFQKDHGVPSGSMWTNIVDTAINYVVSHALSDLVFDQQPLFSVFFGDDGCMCFPNQTILDID…
U53	Velia caprai TSA	GAUO01089420	-	MGIVPNIRLKYVLGVRKQMIITDVEIPRYVDKVDIPAVSSGRVLPCGKGFSYKLEWPRPSFKVYRAICDAGLRVEADRVLSTLKRSVITPDNLWAGILRFAGHTVSRPKGELDLHYQKALNRLRDEIKVDVKIKPIPLSEAVLHVPQNTSPGLPYIQTHPGWKKGDVFTKYLPAITNYWDRVGAKKPVTPIPDCAAFARTHISSYGVNKVRPVWAYPALAIAQESRFAYPIIEQLTSQKIGHNTAYGMEMMKGGMIWLDSEIIRTMRKHATPKFFMGDYSSFDSSVPAWLIRDVFSIISEKFEFEGDDLRKYIKLIDYFINTPVRNLDGRRFSKTHGVPSGSMFTNIIDTFANFVVMHTISQLVTGSEPALANFFGDDSFIIFPSHSILSIKALSAAAK…
U54	Acanthosoma haemorrhoidale TSA	GAUV01124343	-	MSQTRLTVAVTRTGKGVRFSSVEYPTVNTETAAPEIRSGSLLNKCSGFPYKLERPRICQKALKCFVDTGNLSIAEQIMRTKIRSTITPDNIWHSVLKFAGTTAKRPPANVLPILSDAYDFIRKEIRVDQKIKPLCMEESVRHLPQSTSPGLPYIRKCPGLKKGDVLDKHLPKFQRYWDRVSLSQPSIPLPDCAAFCRSHIGNYGENKVRPVWAYPLLAISQESRFAHPLISEFTSQRIGHHTAYGAEMMRGGMAWLNTRLIKRSVYNPGCKFVMTDYSAYDATLPAWLIRDVFKIIREKFIMTYRDEVCYRKIVNYFINTPIQNMDGRRFRKNHGIPSGSMFTNVIGTLCNLIITHVANVVVFGEPPNFINAFGDDSLFIVKPHILVDLEQYSALCQQL…
U55	Caligus rogercresseyi TSA	GAZX01037179	-	MVGSIVKRKDIKHINAAIENSRFLKPLPSLQGFPYDYRPAPIDKTAFISLSKVLGEDACMQITEDWHRAIPSVEAVRENIFKYASDSPRMCRDGSYLSILHHVMDEFRPEVPLIPDSTGAAYQRPEFPGTKSPGLPWSLIKNDDGSRRYRSKSSVLASDRDRGNIIKMWDFVGRGQPVTLPDCQAFNRVIASTRDKNKVRPTWGFPVSVIVEEARFFYPAFDHIKEAKHDHCYGVGCEVALGGMSYIDSMSQALNVHGSTGMMSDWSGFDTSVPAWILRDIFWQMESWFDFSQIKSVDGRIWPVNSTESRRRFRKCVSYFINTPIRLSDGTRYRKHKGVPSGSMFTNLIDTLVNAVVTRYLAYHTTGNLPLADLYYGDDSVVVFKTEPDMEYYSELARE…
U56	Musca domestica TSA	GARN01023497	-	MRSRGPATRQCINVSPRRGTKTAITRLENKEGFVMNMTPAREDGKARLACELYFGKDITDKITSTLHRSRLTYDSLLEDFMDYDRTHVPRISDPDAQIIYKCVLQSIKDDLGNVKLSPLTYQQVRDLPDFPGAKSPGLPYKNLGFTKKSDVYDDPIYREHLINLWRNIGHGKNVKLPDVCMFARAQVAKAPKNKIRATWGYSFDVYMEEARFFYPIQEFIKSHKHNLPIAYGLEMANGGMVAINDMLQRHRNSKYVISDWSKFDKTIPPWLIRDAFEILEGLIDFSAVHRSAHEKRRFKKLVDYFVETPIRTCKGERFLVTGGVPSGSCFTNIIDSIINCIVTRFLVFQTTNAFPVGEIFLGDDGVFIVDGFACLEDIASLAIKYFGMILNVDKSYVTT…
U57	Kerria lacca TSA	GBDY01026783	-	MVLQSLREQLRPDTKLIPMTTGCVANYSEFPKNKSPGIPLKQQGYATKGNAIADPTVLHDIRKTWYMIEAGAKITLPDTAAYARAQICTRDKNKVRATWGIPLVVYMQEAAWFYPILEHLKQHKRSLIAYGVETGKSGMSYIQEALTKFPDSNKLMSDWSKFDKTVPPWLIRDAFKLMEEWIDWTQVRDSDGKLWPVREHRSKRRWRKMIDYFINTPVRLSDGTRYLKVGGIPSGTCWTNVIGSLVNAIVMRYLIYDATGDLPLFDLYLGDDGLCVTTKQLNLEELAANAYKQFSMILNDRKSYQTSNNCNVHFLGY
U58	Ranatra linearis TSA	GAYZ01125040	-	MSMLEKQLDGEPFTFNYSRATIDRNALFAVNQCFDRTGIAAIRTKYHRSVMNFDDLKADLLEYDSPRPPRAHQPSYYAAFESVRRDLGFIPGSIIPLTTGAVAAHPDLPKAKSPGLPYKNLGYATKGEAIADPSVLNGIRKLWYQIEANVPVALADTACYGRSHITTRDENKIRATWGYPLEVYLAEASYFYPLLDVLKQADQPIIAYGVEIGNGGMTYVNSMCNMFPTRPVLLGDWKRFDKTIPAWLIRDSFRILSEAFDWSHVQDSTGKIWPVRDFRSKRRWKKLVNYFIDTPIRLSNGERYVKHCGVPSGSCFTNVIDSIINALVMRYLCYELTGSFPKADIYLGDDSVVVLPEEIDLLVLADVALKEFGMVFNTKKSSMVKDRNLVHFLGYYNNN…
U59	Fopius arisanus TSA	GBYB01002368	-	MNKEETTSEFFKRLTPGSGFAFNYQPSRLDRNALFAINRVFDKDKVSNVRMKYHRARLNIVDLRNDLQEYAAVKNPRTHTDAYYMVLESIERDLFPDKDFKIIPWTHGSVIEFEDLPRNKSPGIPLKQQGYNTKGDALQDPDICKNIRKQWYAIESGRSVDLPDVACYARAQICSRDKNKVRATWGFPLTVFLTEAQYFYPFIEYIKNSKSRLLAYGIEMGNGGMQYLNEMTKSYTHPNIIIGDWSKFDKTVPAWLIRDAFKILEKHICWDKVLTRKSQEIWPVKEFCSKARWKRLIKYFIDTPIQLSNGERWIKHGGVPSGSCFTNLIDSIVNGIVMRYLIYQQTGQLPLSDCFLGDDSVCLTEKPINLDSLSELAFTEFSMKFNPDKSYQTGNVENM…
U60	Hydropila sp TSA	GAVM01078130	-	MTEFTENEFFRSLPPGMGFAFNYQPSRLDRNALFSLNRVFDPAKISQVRTKYHRAFLNLKDLRSDLMEYNSEKKPREHSDAYYTILESVDIDMFGKGKIIPLTHGSVVAHEDLPGSKSPGLPYKTQGYRTKRDALSDPDVVQGIRHTWYAISRGENVILPDVACYARAQICKRDKNKIRATWGYPLSVYLTEGQYFYPLLKLIKAQNCPLVGYGVEMGNGGMHFIQEMVRQTHATNYLVGDWSKFDKTIPAWLIRDAFKLVARHIDFTQVQDVEGKLWPVQEAKSKKRWRKIIQYFIDTPIQLSTGERFIKHGGVPSGSCFTNIIDSVVNAIVMRYITYELTGKLPLGDIYLGDDSVLALDCKIDMTEVANIAQEVFSMNLNIDKSYLTQNSDNIHFLG…
U61	Okanagana villosa TSA	GAWQ01025682	-	MAEAIIEDIRSLQPLPPGEGFPFNYQPSRLDRNALFALNRTFDPEKISAVRTKYKRASLNVNDLRADLLQYSRPKANREVDDAYKIVFESVDKDMFGSISVNPLTHGAVAAHENLPGQKSPGLPYKLQGYKTKGEALRDPSVLSEIRKLWYAIERQEEVVMPDVACYARAQICSREKNKIRATWGYPLMMYLTEGQFFYPFLEQLKEKKKPLVAYGIEIGTGGMNFINDMLIGHEKANYIMGDWSRFDKCVPAWLIRDAFKMIARHIQWDKVTCIEGKDWPVTPAKTKRRWEAMVNYFINTPIQLNTGERFLKRGGVPSGSCWTNIIDSVVNAIVSRYLVYHMTGSLPLDDLYLGDDSLIITRKPLNMDLFEEKAQEYFSLMYNVEKSYQTANPCNVHF…
U62	Lepicerus sp TSA	GAZB01021987	-	MEKVIPLTHGAVAKHDGLPDMKSCGLPYKLQGYRTKRECLDDPKILKEIRSQWYRIERYEPIELPDVVCYARAQICGREDNIIRATWGYPLIVYMTEGQYFYPLLEELQNRPQPKIAYGLEIGTGGMTYVNDMCRGFPKSNILVGDWSRSDKTVPAWLVRDAFKMLMRHIDWDHVRCSEGCVWPTKGSKSKVRFRQLIEYFIDTPIQLSSGERFMKRGGIPSGSCFTNIIGGIVNAIVTRYCVYNLLDTMPEDDLYLDDNIVAITTEELDLKAFAELAQDIFSMRFNPDSYQTSNIEKVQFLGYYNLHGVPHKPVDIIIASAIYPEKPASSKLETAARLVGQAYSCFEPTDAKRMFLAAHILRKEIDGCTIEFVEEFIKEHPYFFEYLQTLGIDVRHGL…

## Sheet: 41OTU
Accession no.	Name	Host
LC704637	Drosophila biauraria male-killing partitivirus 1 (DbMKPV1)	Drosophila biauraria
BBE15516	Osugoroshi virus 1	Homona magnanima
APG78333	Hubei partiti-like virus 35	house centipede
APG78313	Hubei partiti-like virus 43	Conehead cricket
APG78216	Wuhan insect virus 23	mosquitoes
APG78331	Wuhan house centipede virus 7	house centipede
APG78350	Wenling partiti-like virus 1	crustacean
YP_009333350	Beihai partiti-like virus 2	octopus
UCD53714	Partitiviridae sp. L7-1	wingless bat flies
QZZ63395	Leuven Partiti-like virus 1	Vespula vulgaris
QZZ63396	Leuven Partiti-like virus 2	Vespula vulgaris
QIJ70088	Pennypacker partiti-like virus	Calliphora vicina pool
QHA33902	Atrato Partiti-like virus 2	Anopheles darlingi
QVU40013	Jalime partiti-like virus 1	Aspidoptera sp.
QRD99907	Dragana partiti-like virus	Culex modestus
QRD99865	Soufli partiti-like virus	Culiseta longiareolata
QQO81399	Soybean thrips partiti-like virus 2	Neohydatothrips variabilis
QQO81400	Soybean thrips partiti-like virus 4	Neohydatothrips variabilis
QQO81406	Soybean thrips partiti-like virus 10	Neohydatothrips variabilis
QIM73984	Riboviria sp. RtMs-NcV-1/Tpk2015	Maxomys surifer
QFR15908	Spodoptera exempta insect virus 1	Spodoptera exempta
AGW51759	acc_7.4	chironomid sp
ATY36109	Vespa velutina partiti-like virus 1	Vespa velutina
QGL51732	Vespa velutina associated partiti-like virus 3	Vespa velutina nigrithorax
QZZ63312	Vespula vulgaris Partiti-like virus 1	Vespula vulgaris
QZZ63313	Vespula vulgaris Partiti-like virus 2	Vespula vulgaris
XP_011706461	uncharacterized protein LOC105461650 isoform X1	Wasmannia auropunctata
AWD38959	Maize associated partiti-like virus	Zea mays
QED42914	Entomophthora partitivirus D	Entomophthora muscae
BAA09520	Fusarium solani virus 1	Fusarium solani
ABV30675	Aspergillus ochraceous virus	Aspergillus ochraceoroseus
AAM12240	Gremmeniella abietina RNA virus MS1	Gremmeniella abietina
AAN86834	Penicillium stoloniferum virus S	Penicillium stoloniferum
AAG59816	Discula destructiva virus 1	Discula destructiva Redlin
CBW77436	Fig cryptic virus	Ficus carica, variety Brogiotto nero
KP757929	Drosophila-associated Partitivirus-like sequence 2	large pool of wild-caught Drosophila (mixed D. ananassae, D. melanogaster, D. malerkotliana, and Scaptodrosophila latifasciaeformis)
KP757930	Drosophila-associated Partitivirus-like sequence 3	large pool of wild-caught Drosophila (mixed D. ananassae, D. melanogaster, D. malerkotliana, and Scaptodrosophila latifasciaeformis)
KP757931	Drosophila-associated Partitivirus-like sequence 4	large pool of wild-caught Drosophila (mixed D. ananassae, D. melanogaster, D. malerkotliana, and Scaptodrosophila latifasciaeformis)
KP757932	Drosophila-associated Partitivirus-like sequence 5	large pool of wild-caught Drosophila (mixed D. ananassae, D. melanogaster, D. malerkotliana, and Scaptodrosophila latifasciaeformis)
KP757933	Drosophila-associated Partitivirus-like sequence 6	large pool of wild-caught Drosophila (mixed D. ananassae, D. melanogaster, D. malerkotliana, and Scaptodrosophila latifasciaeformis)
KP757928	Drosophila-associated Partitivirus-like sequence 7	large pool of wild-caught Drosophila (mixed D. ananassae, D. melanogaster, D. malerkotliana, and Scaptodrosophila latifasciaeformis)
