# Supplementary material for: A male-killing gene encoded by a symbiotic virus of Drosophila
Source: Nat Commun. 2023 Mar 13;14:1357. doi: 10.1038/s41467-023-37145-0 (PMC10011393; doi:10.1038/s41467-023-37145-0)
Supplement: Supplementary file 7 — Supplementary Data 3 [file 41467_2023_37145_MOESM7_ESM.xlsx]

## Sheet: title
Dataset S3: Titres of dsRNA1-dsRNA4 in adult D. biauraria
"sheet 1" shows the qPCR data on dsRNA1-dsRNA4 in adults of SP12F and tr.SP11-20 (Supplementary Fig. 7).

## Sheet: Sheet1
Line	Sample Name	Gene Name	Category	Cq	Cq_Rp49_2	Ratio
SP12F	Sample 03	ORF1	1	20.78	42.31	3.02814e+06
SP12F	Sample 05	ORF1	1	18.3	39.07	1.7881e+06
SP12F	Sample 06	ORF1	1	18.91	42.06	9.30774e+06
SP12F	Sample 07	ORF1	1	19.41	38.62	606438
SP12F	Sample 09	ORF1	1	19.94	42.4	5.76944e+06
SP12F	Sample 10	ORF1	1	21.44	42.36	1.98403e+06
SP12F	Sample 11	ORF1	1	19.14	40.08	2.01172e+06
SP12F	Sample 12	ORF1	1	23.7	43.99	1.28203e+06
SP12F	Sample 13	ORF1	1	20.05	43.96	1.57626e+07
SP12F	Sample 14	ORF1	1	21.74	41.66	992013
SP12F	Sample 15	ORF1	1	22.39	42.49	1.12384e+06
SP12F	Sample 16	ORF1	1	20.8	40.54	875653
SP12F	Sample 03	ORF2	2	20.17	42.31	4.62173e+06
SP12F	Sample 05	ORF2	2	17.88	39.07	2.39235e+06
SP12F	Sample 06	ORF2	2	18.55	42.06	1.19458e+07
SP12F	Sample 07	ORF2	2	19.1	38.62	751806
SP12F	Sample 09	ORF2	2	19.71	42.4	6.7666e+06
SP12F	Sample 10	ORF2	2	19.92	42.36	5.69001e+06
SP12F	Sample 11	ORF2	2	18.89	40.08	2.39235e+06
SP12F	Sample 12	ORF2	2	20.06	43.99	1.59826e+07
SP12F	Sample 13	ORF2	2	19.05	43.96	3.15252e+07
SP12F	Sample 14	ORF2	2	20.45	41.66	2.42575e+06
SP12F	Sample 15	ORF2	2	20.03	42.49	5.76944e+06
SP12F	Sample 16	ORF2	2	20.01	40.54	1.51407e+06
SP12F	Sample 03	ORF3	3	19.24	42.31	8.80566e+06
SP12F	Sample 05	ORF3	3	16.94	39.07	4.5898e+06
SP12F	Sample 06	ORF3	3	17.36	42.06	2.72547e+07
SP12F	Sample 07	ORF3	3	18.6	38.62	1.06321e+06
SP12F	Sample 09	ORF3	3	19.34	42.4	8.74484e+06
SP12F	Sample 10	ORF3	3	18.99	42.36	1.0841e+07
SP12F	Sample 11	ORF3	3	17.99	40.08	4.46429e+06
SP12F	Sample 12	ORF3	3	19.03	43.99	3.26369e+07
SP12F	Sample 13	ORF3	3	17.97	43.96	6.66453e+07
SP12F	Sample 14	ORF3	3	19.79	41.66	3.83289e+06
SP12F	Sample 15	ORF3	3	18.67	42.49	1.48093e+07
SP12F	Sample 16	ORF3	3	19.23	40.54	2.59986e+06
SP12F	Sample 03	ORF4	4	17.75	42.31	2.47341e+07
SP12F	Sample 05	ORF4	4	15.82	39.07	9.97579e+06
SP12F	Sample 06	ORF4	4	16.13	42.06	6.39305e+07
SP12F	Sample 07	ORF4	4	17.08	38.62	3.0492e+06
SP12F	Sample 09	ORF4	4	17.97	42.4	2.26028e+07
SP12F	Sample 10	ORF4	4	17.14	42.36	3.9082e+07
SP12F	Sample 11	ORF4	4	16.4	40.08	1.34397e+07
SP12F	Sample 12	ORF4	4	16.83	43.99	1.4996e+08
SP12F	Sample 13	ORF4	4	16.5	43.96	1.84622e+08
SP12F	Sample 14	ORF4	4	18.25	41.66	1.11458e+07
SP12F	Sample 15	ORF4	4	16.68	42.49	5.8828e+07
SP12F	Sample 16	ORF4	4	17.98	40.54	6.18353e+06
tr.SP11-20	Sample 17	ORF1	5	16.95	39.12	4.71884e+06
tr.SP11-20	Sample 18	ORF1	5	17.22	40.41	9.56942e+06
tr.SP11-20	Sample 19	ORF1	5	17.07	37.4	1.31807e+06
tr.SP11-20	Sample 20	ORF1	5	18.01	40.47	5.76944e+06
tr.SP11-20	Sample 21	ORF1	5	18.18	38.99	1.83838e+06
tr.SP11-20	Sample 22	ORF1	5	17.13	39.12	4.16533e+06
tr.SP11-20	Sample 23	ORF1	5	19	39.37	1.35513e+06
tr.SP11-20	Sample 24	ORF1	5	18.45	40.39	4.02345e+06
tr.SP11-20	Sample 26	ORF1	5	17.8	41.01	9.703e+06
tr.SP11-20	Sample 27	ORF1	5	16.48	43.23	1.12863e+08
tr.SP11-20	Sample 28	ORF1	5	17.22	39.91	6.7666e+06
tr.SP11-20	Sample 29	ORF1	5	16.82	37.54	1.7272e+06
tr.SP11-20	Sample 30	ORF1	5	17.17	37.51	1.32724e+06
tr.SP11-20	Sample 31	ORF1	5	18.07	40.28	4.8515e+06
tr.SP11-20	Sample 17	ORF2	6	17.39	39.12	3.47842e+06
tr.SP11-20	Sample 18	ORF2	6	17.95	40.41	5.76944e+06
tr.SP11-20	Sample 19	ORF2	6	17.13	37.4	1.26438e+06
tr.SP11-20	Sample 20	ORF2	6	17.48	40.47	8.33066e+06
tr.SP11-20	Sample 21	ORF2	6	17.96	38.99	2.14122e+06
tr.SP11-20	Sample 22	ORF2	6	17.3	39.12	3.70232e+06
tr.SP11-20	Sample 23	ORF2	6	18.38	39.37	2.08267e+06
tr.SP11-20	Sample 24	ORF2	6	18.2	40.39	4.78471e+06
tr.SP11-20	Sample 26	ORF2	6	17.59	41.01	1.12233e+07
tr.SP11-20	Sample 27	ORF2	6	16.57	43.23	1.06038e+08
tr.SP11-20	Sample 28	ORF2	6	17.29	39.91	6.44612e+06
tr.SP11-20	Sample 29	ORF2	6	17.01	37.54	1.51407e+06
tr.SP11-20	Sample 30	ORF2	6	16.97	37.51	1.5246e+06
tr.SP11-20	Sample 31	ORF2	6	17.21	40.28	8.80566e+06
tr.SP11-20	Sample 17	ORF3	7	15.88	39.12	9.90688e+06
tr.SP11-20	Sample 18	ORF3	7	15.79	40.41	2.57845e+07
tr.SP11-20	Sample 19	ORF3	7	15.63	37.4	3.57621e+06
tr.SP11-20	Sample 20	ORF3	7	15.72	40.47	2.82158e+07
tr.SP11-20	Sample 21	ORF3	7	16.29	38.99	6.81367e+06
tr.SP11-20	Sample 22	ORF3	7	15.63	39.12	1.17813e+07
tr.SP11-20	Sample 23	ORF3	7	17.06	39.37	5.19971e+06
tr.SP11-20	Sample 24	ORF3	7	16.63	40.39	1.4206e+07
tr.SP11-20	Sample 26	ORF3	7	15.77	41.01	3.96275e+07
tr.SP11-20	Sample 27	ORF3	7	15.64	43.23	2.02031e+08
tr.SP11-20	Sample 28	ORF3	7	16.06	39.91	1.51205e+07
tr.SP11-20	Sample 29	ORF3	7	15.81	37.54	3.47842e+06
tr.SP11-20	Sample 30	ORF3	7	15.82	37.51	3.3833e+06
tr.SP11-20	Sample 31	ORF3	7	16.19	40.28	1.78572e+07
tr.SP11-20	Sample 17	ORF4	8	14.58	39.12	2.43936e+07
tr.SP11-20	Sample 18	ORF4	8	14.24	40.41	7.55014e+07
tr.SP11-20	Sample 19	ORF4	8	14.34	37.4	8.74484e+06
tr.SP11-20	Sample 20	ORF4	8	14.59	40.47	6.17527e+07
tr.SP11-20	Sample 21	ORF4	8	15.17	38.99	1.48093e+07
tr.SP11-20	Sample 22	ORF4	8	14.01	39.12	3.62129e+07
tr.SP11-20	Sample 23	ORF4	8	15.67	39.37	1.36273e+07
tr.SP11-20	Sample 24	ORF4	8	15.35	40.39	3.44978e+07
tr.SP11-20	Sample 26	ORF4	8	14.41	41.01	1.01718e+08
tr.SP11-20	Sample 27	ORF4	8	14.34	43.23	4.97458e+08
tr.SP11-20	Sample 28	ORF4	8	14.61	39.91	4.13104e+07
tr.SP11-20	Sample 29	ORF4	8	14.79	37.54	7.05395e+06
tr.SP11-20	Sample 30	ORF4	8	14.62	37.51	7.77278e+06
tr.SP11-20	Sample 31	ORF4	8	14.73	40.28	4.91266e+07
