# Supplementary material for: A male-killing gene encoded by a symbiotic virus of Drosophila
Source: Nat Commun. 2023 Mar 13;14:1357. doi: 10.1038/s41467-023-37145-0 (PMC10011393; doi:10.1038/s41467-023-37145-0)
Supplement: Supplementary file 8 — Supplementary Data 4 [file 41467_2023_37145_MOESM8_ESM.xlsx]

## Sheet: title
Dataset S4: Count data of D. melanogaster adults
"act.Gal4" sheet shows the effect on sex ratio of overexpression using actin driver (Fig. 3B; Supplementary Fig. 11).
"nos.Gal4" sheet shows the effect on sex ratio of overexpression using nanos driver (Fig. 3C).

## Sheet: act.Gal4
Genotype, mothers (II;III)	Genotype, fathers (II;III)	Temp. [°C]	Replicate	Gal4, UAS (female)	Gal4, UAS (male)	CyO, UAS (female)	CyO, UAS (male)	Prop.Males (Gal4, UAS)	Prop.Males (CyO, UAS)
act.Gal4/CyO;+/+	UASp-ORF1-M6/UASp-ORF1-M6;+/+	25	Rep1	135	138	114	117	0.505495	0.506494
		25	Rep2	174	161	130	130	0.480597	0.5
		25	Rep3	142	129	137	126	0.476015	0.479087
		25	Rep4	122	124	130	93	0.504065	0.41704
act.Gal4/CyO;+/+	+/+;UASp-ORF1-F8/UASp-ORF1-F8	25	Rep1	116	100	113	76	0.462963	0.402116
		25	Rep2	165	129	168	151	0.438776	0.473354
		25	Rep3	138	116	161	90	0.456693	0.358566
		25	Rep4	103	116	103	99	0.52968	0.490099
act.Gal4/CyO;+/+	UASp-ORF2-M6/UASp-ORF2-M6;+/+	25	Rep1	178	179	177	159	0.501401	0.473214
		25	Rep2	185	142	171	140	0.434251	0.450161
		25	Rep3	175	182	133	168	0.509804	0.55814
		25	Rep4	169	167	161	159	0.497024	0.496875
act.Gal4/CyO;+/+	+/+;UASp-ORF2-M1/UASp-ORF2-M1	25	Rep1	173	153	143	150	0.469325	0.511945
		25	Rep2	139	99	98	98	0.415966	0.5
		25	Rep3	163	151	144	150	0.480892	0.510204
		25	Rep4	148	147	160	145	0.498305	0.47541
act.Gal4/CyO;+/+	UASp-ORF3-M2/UASp-ORF3-M2;+/+	25	Rep1	205	213	144	197	0.509569	0.577713
		25	Rep2	216	229	200	184	0.514607	0.479167
		25	Rep3	174	162	157	148	0.482143	0.485246
		25	Rep4	191	187	146	164	0.494709	0.529032
act.Gal4/CyO;+/+	+/+;UASp-ORF3-M4/UASp-ORF3-M4	25	Rep1	223	201	62	88	0.474057	0.586667
		25	Rep2	274	258	92	77	0.484962	0.455621
		25	Rep3	214	181	95	134	0.458228	0.585153
		25	Rep4	260	249	123	112	0.489194	0.476596
act.Gal4/CyO;+/+	UASp-ORF4-F6/UASp-ORF4-F6;+/+	25	Rep1	152	3	146	119	0.0193548	0.449057
		25	Rep2	168	2	142	138	0.0117647	0.492857
		25	Rep3	166	0	129	80	0	0.382775
		25	Rep4	180	4	103	93	0.0217391	0.47449
		25	Rep5	137	5	126	146	0.0352113	0.536765
		25	Rep6	64	0	67	52	0	0.436975
		25	Rep7	109	0	72	67	0	0.482014
		25	Rep8	67	0	63	76	0	0.546763
		25	Rep9	60	1	58	47	0.0163934	0.447619
		25	Rep10	84	0	77	75	0	0.493421
		25	Rep11	95	0	66	79	0	0.544828
		25	Rep12	92	0	75	64	0	0.460432
		25	Rep13	106	1	89	61	0.00934579	0.406667
		25	Rep14	82	0	72	68	0	0.485714
act.Gal4/CyO;+/+	+/+; UASp-ORF4-M1/UASp-ORF4-M1	25	Rep1	67	4	75	72	0.056338	0.489796
		25	Rep2	261	6	19	45	0.0224719	0.703125
		25	Rep3	194	7	21	28	0.0348259	0.571429
		25	Rep4	174	0	38	53	0	0.582418
		25	Rep5	215	4	51	54	0.0182648	0.514286
act.Gal4/CyO;+/+	UASp-ORF4[FS1]-M7/UASp-ORF4[FS1]-M7;+/+	25	Rep1	96	109	108	98	0.531707	0.475728
		25	Rep2	97	112	93	97	0.535885	0.510526
act.Gal4/CyO;+/+	+/+;UASp-ORF4[FS1]-M3/UASp-ORF4[FS1]-M3	25	Rep1	109	125	105	92	0.534188	0.467005
		25	Rep2	97	112	93	97	0.535885	0.510526
act.Gal4/CyO;+/+	UASp-ORF4[FS2]-M8/UASp-ORF4[FS2]-M8;+/+	25	Rep1	110	113	120	109	0.506726	0.475983
		25	Rep2	59	63	68	58	0.516393	0.460317
act.Gal4/CyO;+/+	+/+;UASp-ORF4[FS2]-M3/UASp-ORF4[FS2]-M3	25	Rep1	115	93	121	106	0.447115	0.46696
		25	Rep2	156	112	118	115	0.41791	0.493562
act.Gal4/CyO;+/+	UASp-EGFP-f2/UASp-EGFP-f2;+/+	25	Rep1	161	150	152	162	0.482315	0.515924
		25	Rep2	122	110	121	129	0.474138	0.516
		25	Rep3	130	128	143	129	0.496124	0.474265
		25	Rep4	138	125	136	119	0.475285	0.466667
		25	Rep5	126	107	96	116	0.459227	0.54717
		25	Rep6	216	184	158	176	0.46	0.526946
		25	Rep7	190	179	159	137	0.485095	0.462838
		25	Rep8	134	138	126	112	0.507353	0.470588
		25	Rep9	107	78	110	106	0.421622	0.490741
		25	Rep10	89	120	110	126	0.574163	0.533898

## Sheet: nos.Gal4
Genotype, mothers (II;III)	Temp. [°C]	Replicate	Female	Male	Prop.Males
UASp-ORF4-F6/+;nos.Gal4/+	25	Rep1	252	163	0.392771
	25	Rep2	264	146	0.356098
	25	Rep3	265	154	0.367542
	25	Rep4	174	97	0.357934
	25	Rep5	204	67	0.247232
	25	Rep6	122	81	0.399015
	25	Rep7	129	49	0.275281
	25	Rep8	199	99	0.332215
	25	Rep9	159	89	0.358871
	25	Rep10	227	82	0.265372
	25	Rep11	203	103	0.336601
+/+;UASp-ORF4-M1/nos.Gal4	25	Rep1	246	106	0.301136
	25	Rep2	251	154	0.380247
	25	Rep3	299	263	0.467972
UASp-ORF4-F6/+;nos.Gal4/+	30	Rep1	141	10	0.0662252
	30	Rep2	123	11	0.0820896
	30	Rep3	91	11	0.107843
	30	Rep4	126	11	0.080292
	30	Rep5	124	18	0.126761
	30	Rep6	152	5	0.0318471
	30	Rep7	97	5	0.0490196
	30	Rep8	159	12	0.0701754
	30	Rep9	202	12	0.0560748
+/+;UASp-ORF4-M1/nos.Gal4	30	Rep1	184	1	0.00540541
	30	Rep2	151	4	0.0258065
	30	Rep3	142	10	0.0657895
	30	Rep4	212	1	0.00469484
UASp-EGFP/+;nos.Gal4/+ [control]	25	Rep1	102	105	0.507246
	25	Rep2	102	79	0.436464
	25	Rep3	165	121	0.423077
	25	Rep4	108	103	0.488152
	25	Rep5	105	106	0.50237
	25	Rep6	75	66	0.468085
	25	Rep7	160	150	0.483871
	25	Rep8	150	109	0.420849
	25	Rep9	152	126	0.453237
	25	Rep10	128	132	0.507692
UASp-EGFP/+;nos.Gal4/+ [control]	30	Rep1	192	153	0.443478
	30	Rep2	186	151	0.448071
	30	Rep3	194	173	0.47139
	30	Rep4	123	113	0.478814
	30	Rep5	184	176	0.488889
	30	Rep6	89	100	0.529101
	30	Rep7	251	185	0.424312
	30	Rep8	199	167	0.456284
	30	Rep9	153	128	0.455516
	30	Rep10	109	79	0.420213
	30	Rep11	304	281	0.480342
