# Supplementary material for: A male-killing gene encoded by a symbiotic virus of Drosophila
Source: Nat Commun. 2023 Mar 13;14:1357. doi: 10.1038/s41467-023-37145-0 (PMC10011393; doi:10.1038/s41467-023-37145-0)
Supplement: Supplementary file 9 — Supplementary Data 5 [file 41467_2023_37145_MOESM9_ESM.xlsx]

## Sheet: title
Dataset S5: qPCR data on overexpressed D. melanogaster
"qPCR" sheet shows the qPCR data on overexpressed D. melanogaster (Supplementary Fig. 12).

## Sheet: qPCR
Samples	Sex	Replicate	Ct		dCt (ORF4-rp49)	ddCt (dCt-dCt[F6])	2^(-ddCt)
			rp49	ORF4
FS1_M7M_Gal4.UAS	Female	Rep1	16.91	22.14	5.23	-0.51	1.42405
		Rep2	18.76	24.98	6.22	0.48	0.716978
		Rep3	19.07	24.15	5.08	-0.66	1.58008
	Male	Rep1	17.74	22.38	4.64	-1.1	2.14355
		Rep2	18.58	22.9	4.32	-1.42	2.67586
		Rep3	18.02	22.84	4.82	-0.92	1.89212
FS1_M7_CyO.UAS	Female	Rep1	17.48	28.3	10.82	5.08	0.0295643
		Rep2	16.25	27.51	11.26	5.52	0.0217929
		Rep3	18.82	29.49	10.67	4.93	0.0328036
	Male	Rep1	18.13	27.55	9.42	3.68	0.0780207
		Rep2	18.64	28.58	9.94	4.2	0.0544094
		Rep3	18.54	27.82	9.28	3.54	0.0859714
FS1_M3_Gal4.UAS	Female	Rep1	15.9	22.05	6.15	0.41	0.752623
		Rep2	16.7	21.86	5.16	-0.58	1.49485
		Rep3	17.13	22.91	5.78	0.04	0.972655
	Male	Rep1	19.37	24.55	5.18	-0.56	1.47427
		Rep2	20.7	25.86	5.16	-0.58	1.49485
		Rep3	17.1	20.27	3.17	-2.57	5.93809
FS1_M3_CyO.UAS	Female	Rep1	18.16	29.41	11.25	5.51	0.0219445
		Rep2	15.39	27.41	12.02	6.28	0.0128686
		Rep3	16.25	27.87	11.62	5.88	0.0169802
	Male	Rep1	19.24	29.38	10.14	4.4	0.0473661
		Rep2	19.95	29	9.05	3.31	0.10083
		Rep3	18.53	28.75	10.22	4.48	0.0448111
FS2_M3_Gal4.UAS	Female	Rep1	19.18	25.17	5.99	0.25	0.840896
		Rep2	18.46	26.59	8.13	2.39	0.190782
		Rep3	17.25	25.27	8.02	2.28	0.205898
	Male	Rep1	20.04	25.29	5.25	-0.49	1.40444
		Rep2	20.48	25.2	4.72	-1.02	2.02792
		Rep3	19.78	24.73	4.95	-0.79	1.72907
FS2_M3_CyO.UAS	Female	Rep1	18.12	31.17	13.05	7.31	0.00630189
		Rep2	17.78	29.61	11.83	6.09	0.01468
		Rep3	17.89	30.05	12.16	6.42	0.0116785
	Male	Rep1	21.76	33.86	12.1	6.36	0.0121744
		Rep2	19.9	30.36	10.46	4.72	0.0379436
		Rep3	19.09	29.59	10.5	4.76	0.036906
ORF4_F6_Gal4.UAS	Female	Rep1	17.71	23.45	5.74	0	1
		Rep2	19.67	25.65	5.98	0.24	0.846745
		Rep3	18	22.72	4.72	-1.02	2.02792
ORF4_F6_CyO.UAS	Female	Rep1	19.34	30.44	11.1	5.36	0.0243489
		Rep2	17.5	30.75	13.25	7.51	0.00548611
		Rep3	16.54	30.47	13.93	8.19	0.00342424
ORF4_M1_Gal4.UAS	Female	Rep1	17.76	22.24	4.48	-1.26	2.39496
		Rep2	17.53	22.82	5.29	-0.45	1.36604
		Rep3	17.98	22.56	4.58	-1.16	2.23457
ORF4_M1_CyO.UAS	Female	Rep1	16.14	27.62	11.48	5.74	0.0187106
		Rep2	17.21	28.12	10.91	5.17	0.0277763
		Rep3	16.68	28.35	11.67	5.93	0.0164018
