# Supplementary material for: A male-killing gene encoded by a symbiotic virus of Drosophila
Source: Nat Commun. 2023 Mar 13;14:1357. doi: 10.1038/s41467-023-37145-0 (PMC10011393; doi:10.1038/s41467-023-37145-0)
Supplement: Supplementary file 10 — Supplementary Data 6 [file 41467_2023_37145_MOESM10_ESM.xlsx]

## Sheet: title
Dataset S6: Virus titres in male and female embryos of D. biauraria
"sheet 1" shows the qPCR data on dsRNA1 in male and female embryos of SP12F (Supplementary Fig. 9).

## Sheet: Total
Sample Name	sex	Cq_ORF1	Cq_ORF2	Cq_ORF3	Cq_ORF4	Cq_Rp49_2	Ratio_MKV1	Ratio_MKV2	Ratio_MKV3	Ratio_MKV4
Sample 03	male	32.72	31.55	32.94	31.86	39.59	212.306	263.197	100.427	116.97
Sample 04	male	33.65	32.45	33.5	31.5	38.03	92.4115	47.8352	23.1029	20.8215
Sample 05	male	32.74	31.33	32.74	31.93	39.76	227.544	344.892	129.787	129.787
Sample 06	male	32.42	32.15	33.43	31.42	37.83	85.0359	51.2685	21.1121	42.5179
Sample 07	male	35.73	34.27	35.56	31.09	37.95	116.162	12.8171	5.24157	4.65893
Sample 09	male	33.65	32.32	34.19	32.4	39.52	139.102	147.033	40.2244	58.4852
Sample 10	female	32	31.01	32.03	30.73	36.01	38.8542	32	15.7797	16.1113
Sample 11	male	30.38	30.1	31.07	29.39	38.77	666.287	407.315	207.937	335.461
Sample 12	male	30.3	30.26	30.6	29.39	37.58	292.036	159.786	126.238	155.417
Sample 13	female	32.32	32.5	33.15	31.29	38.98	206.5	89.2636	56.8859	101.125
Sample 14	female	32.04	32.56	32.35	31.49	36.56	33.5909	16	18.507	22.9433
Sample 15	male	31.64	31.54	32.21	30.55	39.59	526.394	265.028	166.572	247.28
Sample 16	female	32.56	32.47	33.07	31.18	36.49	39.6706	16.2234	10.7034	15.2422
Sample 17	female	29.27	28.55	29.95	31.35	36.14	27.6652	192.672	73.0089	116.97
Sample 18	male	32.88	31.5	32.56	28.13	36.46	321.795	31.125	14.9285	11.9588
Sample 19	female	32.42	32.09	33.28	28.55	36.66	276.282	23.7524	10.4107	18.8959
Sample 20	female	30.65	30.84	31.2	29.32	35.54	74.5429	25.9921	20.2521	29.6508
Sample 21	female	29.83	29.99	30.45	30.07	37.35	155.417	164.279	119.428	183.546
Sample 22	female	29.32	28.56	29.62	31.66	35.08	10.7034	91.7731	44.0173	54.1917
Sample 23	female	29.17	29.05	29.67	31.78	37.52	53.4456	354.588	230.72	326.288
Sample 24	female	32.27	32.83	32.49	28.99	34.93	61.3929	4.28709	5.42642	6.32033
Sample 25	male	29.85	29.65	29.83	31.25	40.11	464.65	1408.55	1243.34	1226.22
Sample 26	female	31.82	30.61	30.98	30.26	36.1	57.2816	44.9422	34.7755	19.4271
Sample 27	female	27.52	27.43	27.69	30.73	35.68	30.91	304.437	254.232	286.026
Sample 28	male	30.86	30.54	30.98	27.55	34.52	125.366	15.7797	11.6318	12.6407
Sample 29	male	28.24	27.85	28.13	29.4	37.61	296.112	867.067	714.109	661.685
Sample 30	female	31.28	30.34	31.29	27.38	35.17	221.322	28.443	14.723	14.8254
Sample 31	female	31.27	30.82	31.6	30.28	37.11	113.772	78.249	45.5696	57.2816
Sample 32	male	32.16	32.2	32.67	28.85	35.42	95.0095	9.31787	6.72717	9.57983
Sample 33	female	30.56	30.17	30.6	29.72	35.82	68.5935	50.2134	37.2715	38.3193
