# Supplementary material for: A male-killing gene encoded by a symbiotic virus of Drosophila
Source: Nat Commun. 2023 Mar 13;14:1357. doi: 10.1038/s41467-023-37145-0 (PMC10011393; doi:10.1038/s41467-023-37145-0)
Supplement: Supplementary file 11 — Supplementary Data 7 [file 41467_2023_37145_MOESM11_ESM.xlsx]

## Sheet: title
Dataset S7: Survivorship of overexpressed D. melanogaster
"embryonic" sheet shows the hatching rates of eggs overexpressed by the actin driver (Supplementary Fig. 13).
"postembryonic" sheet shows the sex ratio of third-instar larvae and adults overexpressed by the actin driver (Supplementary Fig. 14).

## Sheet: embryonic
Cross	Replicates	Hatched larvae	Hatched larvae		Unhatched eggs	Unhatched eggs		Hatch rate of EGFP- eggs**	Hatch rate of EGFP+ eggs	Total	Egg hatch rates
			EGFP-	EGFP+		EGFP-*	EGFP+
Act.Gal4/CyO-EGFP x UASp-ORF4/UASp-ORF4	Rep1	369	189	180	31	11	20	0.945	0.9	400	0.9225
	Rep2	275	160	115	89	19	70	0.893855	0.621622	364	0.755495
	Rep3	358	188	170	91	33	58	0.850679	0.745614	449	0.797327
	Rep4	247	146	101	58	25	33	0.853801	0.753731	305	0.809836
	Rep5	235	132	103	164	74	90	0.640777	0.533679	399	0.588972
Act.Gal4/CyO-EGFP x +/+	Rep1	167	93	74	31	17	14	0.845455	0.840909	198	0.843434
	Rep2	449	247	202	69	30	39	0.891697	0.838174	518	0.866795
	Rep3	245	135	110	24	7	17	0.950704	0.866142	269	0.910781
	Rep4	184	109	75	45	14	31	0.886179	0.707547	229	0.803493
*Unfertilized eggs may be included in this category. **Therefore, hatching rates of EGFP- eggs may be underestimated.

## Sheet: postembryonic
Replicate	3rd-instar larvae						Adults
	Act.Gal4/UAS			CyO-EGFP/UAS			Act.Gal4/UAS			CyO-EGFP/UAS
	Female	Male	Prop.M	Female	Male	Prop.M	Female	Male	Prop.M	Female	Male	Prop.M
Rep1	77	9	0.104651	77	49	0.388889	73	0	0	59	31	0.344444
Rep2	74	18	0.195652	67	51	0.432203	47	0	0	56	46	0.45098
Rep3	64	20	0.238095	38	34	0.472222	43	0	0	50	52	0.509804
Rep4	66	9	0.12	52	24	0.315789	67	0	0	55	55	0.5
Rep5	17	13	0.433333	17	10	0.37037	61	0	0	56	43	0.434343
